# Supplementary material for: Insulin signaling regulates R2 retrotransposon expression to orchestrate transgenerational rDNA copy number maintenance
Source: Nat Commun. 2025 Jan 4;16:399. doi: 10.1038/s41467-024-55725-6 (PMC11700107; doi:10.1038/s41467-024-55725-6)
Supplement: Supplementary file 3 — Supplemental Data 1 [file 41467_2024_55725_MOESM3_ESM.xlsx]

## Sheet: Figure S1
genes	EA p_val	EA avg_log2FC	EA pct_N_rDNA_expressed	EA pct_L_rDNA_expressed	EA p_val_adj	CA p_val	CA avg_log2FC	CA pct_N_rDNA_expression	CA pct_L_rDNA_expression	CA p_val_adj	max.pval	plot.FC	change
AdipoR	8.01405e-08	0.300966	0.831	0.731	0.00127079	1.36532e-30	0.382885	0.711	0.652	2.16499e-26	0.00127079	0.300966	Up Regulated
alphaTub84B	8.52022e-12	0.51808	1	0.998	1.35105e-07	6.46481e-31	0.312715	1	0.999	1.02512e-26	1.35105e-07	0.312715	Up Regulated
asRNA:CR43471	2.77483e-26	0.251377	0.312	0.035	4.40005e-22	5.51149e-59	0.323699	0.264	0.054	8.73956e-55	4.40005e-22	0.251377	Up Regulated
ATPsynB	1.36272e-14	0.37614	0.985	0.981	2.16086e-10	3.05127e-27	0.263291	0.981	0.974	4.8384e-23	2.16086e-10	0.263291	Up Regulated
CG10171	1.78075e-10	0.287634	0.726	0.502	2.82374e-06	6.19446e-31	0.395119	0.552	0.435	9.82256e-27	2.82374e-06	0.287634	Up Regulated
CG10731	9.81278e-13	0.312746	0.733	0.488	1.55601e-08	3.92572e-12	0.25227	0.507	0.473	6.22501e-08	6.22501e-08	0.25227	Up Regulated
CG10958	2.87678e-17	0.253206	0.417	0.14	4.5617e-13	3.37324e-37	0.278158	0.308	0.131	5.34895e-33	4.5617e-13	0.253206	Up Regulated
CG12511	9.43146e-25	0.278784	0.297	0.033	1.49555e-20	3.76843e-70	0.334701	0.269	0.039	5.9756e-66	1.49555e-20	0.278784	Up Regulated
CG12609	4.29047e-26	0.262721	0.289	0.027	6.80341e-22	2.96686e-58	0.267352	0.236	0.037	4.70455e-54	6.80341e-22	0.262721	Up Regulated
CG13029	2.26708e-14	0.411411	0.617	0.356	3.59491e-10	8.4438e-18	0.313452	0.411	0.31	1.33893e-13	3.59491e-10	0.313452	Up Regulated
CG13359	9.41459e-28	0.284538	0.32	0.033	1.49287e-23	6.32154e-53	0.27001	0.228	0.041	1.00241e-48	1.49287e-23	0.27001	Up Regulated
CG13538	2.64338e-26	0.252474	0.301	0.031	4.1916e-22	8.40997e-71	0.347625	0.273	0.04	1.33357e-66	4.1916e-22	0.252474	Up Regulated
CG13623	6.81834e-11	0.272374	0.673	0.431	1.08118e-06	1.11966e-21	0.323605	0.546	0.465	1.77545e-17	1.08118e-06	0.272374	Up Regulated
CG13679	4.18717e-28	0.260992	0.312	0.029	6.63959e-24	1.13036e-70	0.350964	0.278	0.045	1.7924e-66	6.63959e-24	0.260992	Up Regulated
CG14346	6.31928e-11	0.347076	0.823	0.627	1.00205e-06	6.9518e-14	0.250746	0.704	0.681	1.10235e-09	1.00205e-06	0.250746	Up Regulated
CG14689	9.3858e-28	0.260123	0.346	0.044	1.48831e-23	1.11591e-75	0.340634	0.294	0.047	1.76951e-71	1.48831e-23	0.260123	Up Regulated
CG14818	3.34488e-09	0.256826	0.718	0.54	5.30397e-05	1.29575e-12	0.256639	0.512	0.465	2.05468e-08	5.30397e-05	0.256639	Up Regulated
CG14930	2.19796e-14	0.258583	0.293	0.081	3.48531e-10	5.05545e-52	0.294226	0.23	0.044	8.01642e-48	3.48531e-10	0.258583	Up Regulated
CG15368	1.98176e-33	0.299133	0.346	0.025	3.14248e-29	1.02769e-70	0.317517	0.257	0.033	1.6296e-66	3.14248e-29	0.299133	Up Regulated
CG15399	1.91526e-19	0.259159	0.312	0.065	3.03703e-15	3.56124e-65	0.331528	0.266	0.046	5.64706e-61	3.03703e-15	0.259159	Up Regulated
CG15728	1.04272e-19	0.267825	0.301	0.058	1.65344e-15	2.92711e-60	0.295858	0.242	0.038	4.64152e-56	1.65344e-15	0.267825	Up Regulated
CG15922	6.14656e-10	0.27466	0.827	0.594	9.74661e-06	1.39749e-21	0.29636	0.711	0.654	2.216e-17	9.74661e-06	0.27466	Up Regulated
CG16781	1.89027e-28	0.31566	0.383	0.062	2.9974e-24	7.9408e-72	0.345002	0.312	0.062	1.25917e-67	2.9974e-24	0.31566	Up Regulated
CG16972	5.20582e-08	0.276771	0.778	0.613	0.000825486	1.81168e-20	0.32172	0.621	0.564	2.87278e-16	0.000825486	0.276771	Up Regulated
CG17177	4.99632e-29	0.262086	0.312	0.025	7.92267e-25	4.69065e-77	0.334981	0.276	0.033	7.43797e-73	7.92267e-25	0.262086	Up Regulated
CG2053	1.45996e-30	0.255313	0.335	0.029	2.31505e-26	7.32651e-76	0.35243	0.278	0.037	1.16177e-71	2.31505e-26	0.255313	Up Regulated
CG2147	3.21331e-07	0.272547	0.85	0.74	0.00509534	1.21448e-16	0.263975	0.723	0.708	1.9258e-12	0.00509534	0.263975	Up Regulated
CG30094	2.35542e-10	0.339251	0.782	0.588	3.73499e-06	2.11048e-34	0.408962	0.655	0.552	3.34659e-30	3.73499e-06	0.339251	Up Regulated
CG30161	5.30548e-26	0.260256	0.32	0.04	8.4129e-22	2.2141e-70	0.32734	0.25	0.029	3.5109e-66	8.4129e-22	0.260256	Up Regulated
CG30491	1.63044e-14	0.298003	0.549	0.288	2.58539e-10	6.83587e-23	0.301539	0.402	0.276	1.08396e-18	2.58539e-10	0.298003	Up Regulated
CG3061	5.66983e-07	0.252156	0.718	0.537	0.00899065	4.10977e-13	0.264236	0.558	0.519	6.51686e-09	0.00899065	0.252156	Up Regulated
CG31525	1.59789e-19	0.272278	0.368	0.096	2.53378e-15	7.91118e-58	0.346054	0.298	0.077	1.25448e-53	2.53378e-15	0.272278	Up Regulated
CG31627	9.88881e-31	0.268129	0.338	0.033	1.56807e-26	3.33271e-69	0.312678	0.282	0.049	5.28469e-65	1.56807e-26	0.268129	Up Regulated
CG32022	6.45229e-10	0.2794	0.68	0.479	1.02314e-05	4.45492e-17	0.312752	0.53	0.469	7.06417e-13	1.02314e-05	0.2794	Up Regulated
CG32163	5.52136e-14	0.274872	0.662	0.385	8.75521e-10	1.16556e-15	0.278165	0.475	0.406	1.84823e-11	8.75521e-10	0.274872	Up Regulated
CG32267	2.62107e-09	0.294769	0.966	0.898	4.15623e-05	1.46549e-34	0.32195	0.937	0.902	2.32383e-30	4.15623e-05	0.294769	Up Regulated
CG32846	2.27409e-39	0.304196	0.368	0.017	3.60602e-35	1.42715e-81	0.330006	0.278	0.028	2.26303e-77	3.60602e-35	0.304196	Up Regulated
CG33669	1.32947e-27	0.292768	0.361	0.052	2.10814e-23	1.1046e-97	0.427457	0.325	0.035	1.75156e-93	2.10814e-23	0.292768	Up Regulated
CG33947	2.7668e-12	0.282504	0.583	0.35	4.38732e-08	3.42079e-24	0.334829	0.45	0.327	5.42434e-20	4.38732e-08	0.282504	Up Regulated
CG3552	6.87491e-12	0.282967	0.62	0.377	1.09015e-07	3.37762e-26	0.318506	0.454	0.324	5.35589e-22	1.09015e-07	0.282967	Up Regulated
CG3662	5.86324e-09	0.327281	0.797	0.65	9.29734e-05	1.28805e-15	0.286542	0.637	0.61	2.04246e-11	9.29734e-05	0.286542	Up Regulated
CG3927	1.02992e-27	0.341302	0.391	0.069	1.63314e-23	3.62695e-77	0.391244	0.308	0.054	5.75125e-73	1.63314e-23	0.341302	Up Regulated
CG4073	9.81208e-25	0.272431	0.312	0.042	1.5559e-20	5.75773e-82	0.341988	0.278	0.029	9.13003e-78	1.5559e-20	0.272431	Up Regulated
CG42752	1.71204e-27	0.251762	0.316	0.033	2.71478e-23	2.80122e-79	0.35321	0.292	0.039	4.4419e-75	2.71478e-23	0.251762	Up Regulated
CG4306	1.93002e-21	0.275448	0.365	0.083	3.06044e-17	4.60005e-42	0.308581	0.301	0.114	7.2943e-38	3.06044e-17	0.275448	Up Regulated
CG43405	3.15325e-33	0.352099	0.391	0.046	5.0001e-29	8.39473e-82	0.371291	0.303	0.041	1.33115e-77	5.0001e-29	0.352099	Up Regulated
CG4390	2.82566e-12	0.344685	0.883	0.756	4.48064e-08	1.59293e-22	0.296131	0.798	0.768	2.52591e-18	4.48064e-08	0.296131	Up Regulated
CG4603	5.64762e-12	0.385541	0.722	0.485	8.95542e-08	1.77966e-34	0.422094	0.598	0.48	2.82201e-30	8.95542e-08	0.385541	Up Regulated
CG5500	4.60014e-10	0.270424	0.575	0.367	7.29444e-06	7.31087e-17	0.29575	0.452	0.359	1.15929e-12	7.29444e-06	0.270424	Up Regulated
CG5569	5.69501e-07	0.318826	0.827	0.704	0.00903058	1.68743e-32	0.391795	0.73	0.666	2.67575e-28	0.00903058	0.318826	Up Regulated
CG5862	1.95604e-08	0.316262	0.722	0.569	0.000310169	5.13115e-12	0.266722	0.574	0.545	8.13646e-08	0.000310169	0.266722	Up Regulated
CG5903	7.96163e-14	0.374181	0.857	0.692	1.26248e-09	3.13155e-21	0.290148	0.748	0.71	4.96569e-17	1.26248e-09	0.290148	Up Regulated
CG7024	8.39637e-21	0.269249	0.372	0.096	1.33141e-16	1.30992e-51	0.290951	0.294	0.087	2.07713e-47	1.33141e-16	0.269249	Up Regulated
CG7220	4.51619e-18	0.526984	0.951	0.802	7.16132e-14	4.18808e-119	0.715269	0.892	0.758	6.64104e-115	7.16132e-14	0.526984	Up Regulated
CG7382	2.37487e-07	0.29061	0.665	0.502	0.00376583	1.8992e-09	0.275891	0.537	0.524	3.01155e-05	0.00376583	0.275891	Up Regulated
CG7430	6.28762e-13	0.324304	0.838	0.669	9.97028e-09	9.10007e-17	0.267196	0.66	0.642	1.443e-12	9.97028e-09	0.267196	Up Regulated
CG7772	1.64795e-10	0.286543	0.741	0.525	2.61316e-06	1.05983e-20	0.360398	0.562	0.499	1.68058e-16	2.61316e-06	0.286543	Up Regulated
CG7920	2.3586e-13	0.362245	0.842	0.64	3.74003e-09	3.81706e-24	0.323773	0.69	0.646	6.05272e-20	3.74003e-09	0.323773	Up Regulated
CG8006	5.72314e-28	0.284917	0.353	0.05	9.07519e-24	9.42685e-57	0.286187	0.257	0.052	1.49482e-52	9.07519e-24	0.284917	Up Regulated
CG8531	5.68463e-18	0.451113	0.816	0.585	9.01411e-14	1.96991e-30	0.3697	0.631	0.55	3.12369e-26	9.01411e-14	0.3697	Up Regulated
CG8712	6.46264e-15	0.286665	0.594	0.325	1.02478e-10	1.06479e-20	0.298764	0.415	0.306	1.68843e-16	1.02478e-10	0.286665	Up Regulated
CG9065	2.2884e-10	0.392074	0.827	0.667	3.62871e-06	3.23693e-08	0.250755	0.655	0.675	0.00051328	0.00051328	0.250755	Up Regulated
CG9316	1.63418e-31	0.257299	0.361	0.038	2.59131e-27	1.64868e-66	0.293765	0.268	0.043	2.61431e-62	2.59131e-27	0.257299	Up Regulated
CG9662	2.06452e-10	0.423647	0.741	0.533	3.27371e-06	9.37231e-08	0.259354	0.524	0.524	0.00148617	0.00148617	0.259354	Up Regulated
CG9692	1.87696e-20	0.303193	0.429	0.125	2.9763e-16	2.4786e-40	0.267592	0.269	0.091	3.93031e-36	2.9763e-16	0.267592	Up Regulated
CG9922	2.37413e-07	0.288723	0.936	0.833	0.00376466	6.45088e-20	0.29606	0.843	0.818	1.02292e-15	0.00376466	0.288723	Up Regulated
cl	4.55449e-14	0.35814	0.951	0.877	7.22205e-10	2.37308e-31	0.316412	0.917	0.877	3.763e-27	7.22205e-10	0.316412	Up Regulated
ClpP	1.60784e-07	0.306361	0.944	0.894	0.00254955	7.79526e-40	0.369614	0.9	0.848	1.23609e-35	0.00254955	0.306361	Up Regulated
CLS	2.81545e-10	0.275296	0.752	0.544	4.46445e-06	2.05432e-18	0.295984	0.553	0.487	3.25754e-14	4.46445e-06	0.275296	Up Regulated
cocoon	3.70254e-34	0.277555	0.327	0.017	5.87111e-30	1.46494e-70	0.312773	0.25	0.028	2.32295e-66	5.87111e-30	0.277555	Up Regulated
colt	2.72023e-11	0.398091	0.669	0.456	4.31347e-07	1.17999e-25	0.366793	0.541	0.436	1.87111e-21	4.31347e-07	0.366793	Up Regulated
CysRS-m	4.64464e-15	0.277592	0.62	0.338	7.365e-11	2.03364e-22	0.296483	0.44	0.322	3.22474e-18	7.365e-11	0.277592	Up Regulated
DOR	5.0705e-22	0.361907	0.395	0.1	8.04029e-18	1.39129e-65	0.403015	0.327	0.087	2.20616e-61	8.04029e-18	0.361907	Up Regulated
eIF3d2	1.05668e-26	0.260134	0.323	0.04	1.67557e-22	3.16942e-69	0.305159	0.277	0.045	5.02575e-65	1.67557e-22	0.260134	Up Regulated
eIF3g2	3.41075e-31	0.312074	0.338	0.029	5.40843e-27	1.39567e-77	0.347516	0.282	0.035	2.21311e-73	5.40843e-27	0.312074	Up Regulated
EMC3	4.16424e-08	0.281512	0.891	0.775	0.000660324	1.14022e-22	0.291194	0.754	0.733	1.80805e-18	0.000660324	0.281512	Up Regulated
fal	3.50914e-11	0.280298	0.741	0.529	5.56445e-07	4.86204e-33	0.384205	0.626	0.524	7.70973e-29	5.56445e-07	0.280298	Up Regulated
Fer1HCH	2.46054e-06	0.302224	0.962	0.902	0.0390167	8.21015e-29	0.328815	0.898	0.88	1.30188e-24	0.0390167	0.302224	Up Regulated
Fum4	5.84406e-31	0.289605	0.368	0.046	9.26692e-27	1.04679e-65	0.290062	0.273	0.048	1.6599e-61	9.26692e-27	0.289605	Up Regulated
grsm	1.80316e-09	0.280692	0.838	0.683	2.85927e-05	1.19561e-25	0.326557	0.737	0.696	1.89588e-21	2.85927e-05	0.280692	Up Regulated
HemK1	2.23938e-16	0.370643	0.658	0.375	3.55098e-12	2.83488e-18	0.309715	0.48	0.396	4.49527e-14	3.55098e-12	0.309715	Up Regulated
Ho	3.76547e-10	0.25881	0.673	0.473	5.97091e-06	8.49221e-30	0.35843	0.553	0.43	1.34661e-25	5.97091e-06	0.25881	Up Regulated
Hrd3	9.5078e-14	0.328854	0.688	0.438	1.50765e-09	5.30856e-28	0.37254	0.547	0.422	8.41778e-24	1.50765e-09	0.328854	Up Regulated
Hydr1	6.65199e-09	0.291533	0.695	0.496	0.000105481	1.71957e-17	0.29866	0.521	0.441	2.72672e-13	0.000105481	0.291533	Up Regulated
janA	1.21054e-14	0.437233	0.97	0.933	1.91956e-10	7.13047e-28	0.294744	0.94	0.934	1.13068e-23	1.91956e-10	0.294744	Up Regulated
lncRNA:CR43909	9.04176e-25	0.261719	0.274	0.025	1.43375e-20	4.44803e-66	0.29587	0.248	0.033	7.05325e-62	1.43375e-20	0.261719	Up Regulated
lncRNA:CR44950	1.80459e-32	0.285311	0.342	0.027	2.86154e-28	2.0413e-81	0.331478	0.257	0.018	3.23688e-77	2.86154e-28	0.285311	Up Regulated
mei-S332	1.51779e-09	0.253456	0.662	0.454	2.40676e-05	1.22601e-15	0.271551	0.527	0.458	1.94408e-11	2.40676e-05	0.253456	Up Regulated
mia	2.89824e-14	0.263772	0.56	0.288	4.59574e-10	9.2344e-21	0.309648	0.436	0.324	1.4643e-16	4.59574e-10	0.263772	Up Regulated
mlt	1.28262e-18	0.30042	0.485	0.171	2.03384e-14	7.29721e-44	0.38724	0.445	0.232	1.15712e-39	2.03384e-14	0.30042	Up Regulated
Mpi	1.5101e-11	0.284031	0.508	0.267	2.39457e-07	7.81522e-24	0.280915	0.381	0.249	1.23926e-19	2.39457e-07	0.280915	Up Regulated
mRpS21	1.14191e-07	0.290666	0.861	0.725	0.00181072	6.33812e-18	0.263238	0.777	0.744	1.00504e-13	0.00181072	0.263238	Up Regulated
ms(2)35Ci	1.55367e-25	0.293182	0.338	0.054	2.46365e-21	1.22947e-63	0.310409	0.289	0.061	1.94958e-59	2.46365e-21	0.293182	Up Regulated
mxt	9.05396e-16	0.41532	0.91	0.752	1.43569e-11	4.13142e-22	0.296163	0.758	0.729	6.55119e-18	1.43569e-11	0.296163	Up Regulated
Naa20B	3.97519e-22	0.256126	0.271	0.031	6.30345e-18	1.04268e-64	0.283666	0.226	0.024	1.65338e-60	6.30345e-18	0.256126	Up Regulated
Naa30B	4.21273e-25	0.300982	0.293	0.031	6.68012e-21	3.40716e-72	0.334265	0.266	0.035	5.40273e-68	6.68012e-21	0.300982	Up Regulated
ND-ASHI	4.81966e-11	0.317593	0.876	0.733	7.64253e-07	1.04594e-16	0.266351	0.727	0.695	1.65854e-12	7.64253e-07	0.266351	Up Regulated
Nup58	1.81735e-07	0.365155	0.733	0.594	0.00288177	1.46881e-25	0.364352	0.64	0.575	2.32909e-21	0.00288177	0.364352	Up Regulated
Pgi	1.66707e-06	0.256944	0.883	0.779	0.0264347	2.23447e-28	0.350972	0.75	0.709	3.5432e-24	0.0264347	0.256944	Up Regulated
phtf	1.46985e-11	0.394768	0.579	0.35	2.33075e-07	1.22727e-24	0.327572	0.456	0.328	1.94609e-20	2.33075e-07	0.327572	Up Regulated
Pka-C2	1.73076e-32	0.285418	0.38	0.042	2.74446e-28	1.59377e-59	0.318824	0.289	0.069	2.52723e-55	2.74446e-28	0.285418	Up Regulated
PPYR1	3.67671e-25	0.268627	0.286	0.029	5.83016e-21	4.30501e-64	0.278692	0.242	0.031	6.82646e-60	5.83016e-21	0.268627	Up Regulated
Prosbeta3	4.35273e-14	0.387243	0.977	0.908	6.90213e-10	1.76524e-30	0.326741	0.917	0.894	2.79914e-26	6.90213e-10	0.326741	Up Regulated
ps	3.5122e-13	0.49022	0.831	0.577	5.56929e-09	2.28129e-40	0.340478	0.773	0.589	3.61744e-36	5.56929e-09	0.340478	Up Regulated
red	4.24379e-11	0.287675	0.684	0.465	6.72937e-07	1.4935e-21	0.346153	0.511	0.416	2.36824e-17	6.72937e-07	0.287675	Up Regulated
ReepB	3.82721e-11	0.356484	0.887	0.767	6.06881e-07	2.23216e-16	0.258149	0.76	0.764	3.53954e-12	6.06881e-07	0.258149	Up Regulated
RFeSP	2.55421e-12	0.368555	0.955	0.883	4.05022e-08	1.2537e-28	0.308334	0.899	0.879	1.98799e-24	4.05022e-08	0.308334	Up Regulated
Roe1	1.70465e-08	0.280939	0.695	0.515	0.000270307	2.32975e-20	0.317955	0.592	0.526	3.69428e-16	0.000270307	0.280939	Up Regulated
Rpt6R	1.37288e-24	0.282494	0.383	0.079	2.17697e-20	5.8691e-66	0.345011	0.308	0.072	9.30663e-62	2.17697e-20	0.282494	Up Regulated
SdicC	2.8929e-26	0.310569	0.391	0.075	4.58727e-22	5.04296e-74	0.346974	0.305	0.056	7.99662e-70	4.58727e-22	0.310569	Up Regulated
sofe	1.36421e-20	0.28405	0.44	0.144	2.16323e-16	7.45143e-36	0.294132	0.316	0.146	1.18157e-31	2.16323e-16	0.28405	Up Regulated
Ssl	1.15113e-16	0.252215	0.372	0.112	1.82535e-12	3.15466e-41	0.277591	0.263	0.085	5.00235e-37	1.82535e-12	0.252215	Up Regulated
Tim9a	3.45469e-10	0.318672	0.936	0.787	5.47811e-06	2.94037e-22	0.287122	0.823	0.783	4.66255e-18	5.47811e-06	0.287122	Up Regulated
Tob	5.88483e-26	0.50943	0.669	0.285	9.33158e-22	4.41195e-27	0.376657	0.487	0.344	6.99603e-23	9.33158e-22	0.376657	Up Regulated
tzn	2.79565e-07	0.2556	0.857	0.738	0.00443306	2.23612e-25	0.307833	0.756	0.736	3.54582e-21	0.00443306	0.2556	Up Regulated
Ufd1-like	7.9049e-10	0.282015	0.868	0.719	1.25348e-05	4.64961e-23	0.300244	0.733	0.698	7.37288e-19	1.25348e-05	0.282015	Up Regulated
Vha16-3	1.153e-14	0.286669	0.331	0.102	1.82832e-10	2.0405e-67	0.39143	0.305	0.067	3.23562e-63	1.82832e-10	0.286669	Up Regulated
Sep1	0.00204236	0.0846074	0.602	0.479	1	0.0429773	0.0346933	0.367	0.448	1	1	0.0346933	NA
Sep2	0.032643	-0.150685	0.842	0.867	1	1.85729e-24	-0.262959	0.649	0.814	2.94511e-20	1	-0.150685	NA
Sep4	0.833967	-0.0193473	0.387	0.375	1	3.18881e-17	-0.117255	0.263	0.417	5.05649e-13	1	-0.0193473	NA
Sep5	0.192031	-0.00110784	0.35	0.298	1	2.32156e-09	-0.0343749	0.203	0.308	3.6813e-05	1	-0.00110784	NA
dec-1	0.436186	0.00607733	0.03	0.021	1	0.000684215	0.0203702	0.032	0.014	1	1	0.00607733	NA
128up	0.0381909	0.0901061	0.801	0.717	1	0.949713	0.0416749	0.632	0.716	1	1	0.0416749	NA
14-3-3epsilon	0.604672	-0.0211792	0.996	1	1	1.83831e-93	-0.470569	0.998	1	2.915e-89	1	-0.0211792	NA
14-3-3zeta	0.00056085	-0.143053	0.992	1	1	6.15018e-51	-0.317858	0.973	0.995	9.75234e-47	1	-0.143053	NA
140up	0.215247	0.0114003	0.594	0.506	1	1.44837e-06	-0.0303445	0.351	0.472	0.0229668	1	-0.0303445	NA
18w	0.692586	-0.0084576	0.03	0.035	1	0.156588	0.000313876	0.046	0.058	1	1	-0.0084576	NA
26-29-p	0.591922	-0.0375458	0.564	0.517	1	0.000292215	0.0014482	0.377	0.484	1	1	-0.0375458	NA
2mit	0.180076	0.00168784	0.004	0	1	0.229941	-0.00252969	0.003	0.005	1	1	-0.00252969	NA
4E-T	9.68549e-06	-0.255146	0.677	0.735	0.153583	3.58568e-19	-0.185996	0.499	0.682	5.68582e-15	0.153583	-0.185996	NA
5-HT1A	0.00277603	0.0202097	0.056	0.017	1	0.0197064	0.0187633	0.031	0.018	1	1	0.0187633	NA
5-HT1B	1	0	0	0	1	0.968737	-0.000148722	0.003	0.003	1	1	0	NA
5-HT2A	0.814651	-0.00129101	0.056	0.052	1	1.78098e-05	-0.0151621	0.036	0.072	0.282411	1	-0.00129101	NA
5-HT2B	1.72218e-05	0.0564768	0.105	0.029	0.273086	0.0311028	0.0198708	0.045	0.03	1	1	0.0198708	NA
5-HT7	5.99901e-06	0.0555245	0.162	0.058	0.0951263	0.0073961	0.0448888	0.082	0.058	1	1	0.0448888	NA
5PtaseI	0.152045	-0.0816757	0.365	0.388	1	1.34299e-14	-0.0792741	0.205	0.337	2.12958e-10	1	-0.0792741	NA
7B2	0.02059	0.0240638	0.045	0.017	1	0.158868	0.00522484	0.028	0.02	1	1	0.00522484	NA
7SLRNA:CR32864	0.389151	-0.0698282	0.192	0.208	1	0.00705969	0.00964187	0.131	0.171	1	1	-0.0698282	NA
7SLRNA:CR42652	0.00201846	-0.429152	0.91	0.944	1	8.44496e-13	0.296081	0.898	0.934	1.33912e-08	1	-0.429152	NA
825-Oak	0.100326	0.00259261	0.011	0.002	1	0.812276	0.00416324	0.004	0.004	1	1	0.00259261	NA
a	0.399927	-0.0831954	0.165	0.183	1	1.38465e-24	-0.131137	0.131	0.284	2.19564e-20	1	-0.0831954	NA
a10	0.00713122	0.00553754	0.015	0	1	0.674808	0.0010028	0.002	0.001	1	1	0.0010028	NA
A16	0.0149021	0.0866956	0.805	0.704	1	0.55923	0.0667948	0.599	0.668	1	1	0.0667948	NA
a5	1	0	0	0	1	1	0	0	0	1	1	0	NA
a6	0.470309	-0.0455554	0.237	0.252	1	3.09961e-08	-0.012538	0.124	0.202	0.000491505	1	-0.012538	NA
AANAT1	0.207144	0.00058686	0.053	0.033	1	0.602863	0.00166026	0.029	0.033	1	1	0.00058686	NA
AANATL2	1	0	0	0	1	0.118297	0.00511575	0.006	0.003	1	1	0	NA
AANATL3	0.293029	-0.00429269	0	0.004	1	1	0	0	0	1	1	0	NA
AANATL4	0.0575596	0.00126802	0.008	0	1	0.311506	-8.98634e-05	0	0.001	1	1	-8.98634e-05	NA
AANATL5	1	0	0	0	1	1	0	0	0	1	1	0	NA
AANATL6	1	0	0	0	1	0.323742	0.00103755	0.001	0	1	1	0	NA
AANATL7	0.00434687	0.015589	0.034	0.006	1	0.000263551	0.0239221	0.026	0.009	1	1	0.015589	NA
Aasdh	0.691758	-0.0199421	0.214	0.223	1	2.87759e-11	-0.0490909	0.125	0.219	4.563e-07	1	-0.0199421	NA
Aatf	0.000524359	-0.174244	0.684	0.729	1	2.40287e-19	-0.184118	0.511	0.694	3.81023e-15	1	-0.174244	NA
aay	0.0539294	0.0437254	0.289	0.221	1	3.64488e-05	0.122093	0.243	0.195	0.577968	1	0.0437254	NA
ab	0.585297	-0.0782493	0.368	0.323	1	3.31402e-11	-0.178376	0.358	0.494	5.25504e-07	1	-0.0782493	NA
ABCA	0.582734	-0.0045678	0.218	0.2	1	1.85539e-12	-0.0667819	0.118	0.216	2.9421e-08	1	-0.0045678	NA
ABCB7	0.00336857	0.0857317	0.538	0.429	1	0.631741	0.0615202	0.376	0.425	1	1	0.0615202	NA
ABCD	0.0602095	-0.0918833	0.372	0.427	1	1.17876e-14	-0.0734315	0.253	0.4	1.86915e-10	1	-0.0734315	NA
abd-A	0.303301	-0.0330927	0.071	0.092	1	1.85677e-07	-0.0330483	0.072	0.13	0.00294429	1	-0.0330483	NA
Abd-B	0.0165886	0.0315216	0.056	0.023	1	0.026271	-0.00437908	0.039	0.056	1	1	-0.00437908	NA
Abi	0.836904	-0.00944736	0.628	0.596	1	1.30481e-22	-0.148478	0.374	0.569	2.06904e-18	1	-0.00944736	NA
Abl	0.0286236	-0.102281	0.748	0.767	1	1.77375e-28	-0.26987	0.55	0.755	2.81263e-24	1	-0.102281	NA
abo	0.181326	0.0222962	0.365	0.312	1	9.62749e-09	-0.0391146	0.203	0.304	0.000152663	1	-0.0391146	NA
Abp1	0.459157	-0.0747354	0.523	0.508	1	4.68287e-12	-0.0774751	0.328	0.473	7.42563e-08	1	-0.0747354	NA
abs	0.306518	0.0390187	0.455	0.412	1	0.169895	0.0435307	0.314	0.37	1	1	0.0390187	NA
ac	1	0	0	0	1	0.0130508	-0.00338433	0	0.004	1	1	0	NA
Ac13E	0.113057	-0.0325156	0.173	0.219	1	7.51406e-09	-0.0533327	0.142	0.226	0.00011915	1	-0.0325156	NA
Ac3	0.553824	-0.0188581	0.053	0.062	1	3.01307e-08	-0.0370269	0.033	0.078	0.000477782	1	-0.0188581	NA
Ac76E	0.744047	-0.00114477	0.071	0.065	1	0.421153	0.0361328	0.053	0.048	1	1	-0.00114477	NA
Ac78C	0.146124	0.00105908	0.045	0.025	1	0.0665369	0.00974897	0.031	0.02	1	1	0.00105908	NA
Acbp1	0.00190285	0.211247	0.763	0.658	1	0.400066	0.0982268	0.591	0.656	1	1	0.0982268	NA
Acbp2	1.18511e-05	0.103865	0.184	0.077	0.187922	3.4781e-18	0.176093	0.188	0.084	5.51522e-14	0.187922	0.103865	NA
Acbp3	0.180076	0.00043028	0.004	0	1	4.46963e-05	0.0160392	0.011	0	0.708749	1	0.00043028	NA
Acbp5	0.898746	-0.00641902	0.008	0.008	1	0.949867	0.00244754	0.01	0.01	1	1	-0.00641902	NA
Acbp6	0.907825	-0.00278879	0.008	0.008	1	0.168175	0.00090585	0.004	0.001	1	1	-0.00278879	NA
ACC	0.540242	-0.0644813	0.338	0.338	1	3.92278e-19	-0.117932	0.273	0.44	6.22036e-15	1	-0.0644813	NA
AcCoAS	0.127591	0.0101279	0.241	0.185	1	0.00024315	-0.0193506	0.123	0.173	1	1	-0.0193506	NA
Ace	0.624349	-0.00620809	0.056	0.048	1	0.149141	0.00542667	0.026	0.035	1	1	-0.00620809	NA
Acf	0.000188545	-0.228715	0.744	0.783	1	6.88449e-49	-0.392794	0.548	0.78	1.09167e-44	1	-0.228715	NA
achi	0.00924542	0.122023	0.515	0.446	1	0.000141106	0.0131012	0.335	0.44	1	1	0.0131012	NA
Achl	0.341753	-0.00558848	0.011	0.021	1	0.0113086	-0.0111466	0.012	0.024	1	1	-0.00558848	NA
acj6	2.42325e-10	0.0923152	0.173	0.038	3.84255e-06	2.42097e-11	0.0762412	0.106	0.043	3.83893e-07	3.84255e-06	0.0762412	NA
Ack	0.255326	-0.00394184	0.613	0.542	1	0.211668	0.0477091	0.396	0.463	1	1	-0.00394184	NA
Ack-like	0.0889384	-0.116244	0.613	0.602	1	7.90969e-30	-0.198136	0.392	0.61	1.25424e-25	1	-0.116244	NA
Acn	0.0224759	-0.125652	0.789	0.787	1	9.29786e-37	-0.315495	0.54	0.76	1.47436e-32	1	-0.125652	NA
Acox57D-d	0.329855	-0.00531404	0.004	0.01	1	0.052021	0.000154384	0.01	0.018	1	1	-0.00531404	NA
Acox57D-p	0.911866	0.0124324	0.038	0.04	1	1.23716e-08	-0.0189032	0.047	0.102	0.000196177	1	-0.0189032	NA
Acp1	1	0	0	0	1	0.152153	-0.000781823	0	0.001	1	1	0	NA
Acp26Aa	1.93009e-05	0.0282553	0.038	0	0.306054	9.08851e-12	0.0408554	0.03	0	1.44117e-07	0.306054	0.0282553	NA
Acp26Ab	1.93009e-05	0.0238182	0.038	0	0.306054	3.30291e-08	0.030099	0.02	0	0.000523743	0.306054	0.0238182	NA
Acp29AB	0.0575596	0.006371	0.008	0	1	0.00260208	0.00765661	0.008	0.001	1	1	0.006371	NA
Acp32CD	0.0953551	-0.00902692	0	0.01	1	0.749412	0.00142613	0.004	0.005	1	1	-0.00902692	NA
Acp33A	1.05087e-06	0.0281133	0.049	0	0.0166637	1.30811e-24	0.0944616	0.067	0	2.07428e-20	0.0166637	0.0281133	NA
Acp36DE	1.12375e-07	0.0576778	0.083	0.008	0.00178193	9.38697e-19	0.0865679	0.068	0.007	1.48849e-14	0.00178193	0.0576778	NA
Acp53C14a	4.16834e-17	0.134596	0.154	0.004	6.60974e-13	1.52265e-53	0.213924	0.148	0.001	2.41446e-49	6.60974e-13	0.134596	NA
Acp53C14b	2.31519e-14	0.117755	0.117	0	3.67119e-10	5.92468e-43	0.184549	0.12	0.001	9.39476e-39	3.67119e-10	0.117755	NA
Acp53C14c	0.0199012	0.00913524	0.011	0	1	2.01004e-06	0.018986	0.015	0	0.0318733	1	0.00913524	NA
Acp53Ea	1.64219e-20	0.152564	0.169	0	2.60402e-16	1.45133e-51	0.20854	0.139	0	2.30137e-47	2.60402e-16	0.152564	NA
Acp62F	2.72013e-18	0.160972	0.15	0	4.31331e-14	1.68703e-57	0.24915	0.157	0.001	2.67512e-53	4.31331e-14	0.160972	NA
Acp63F	1.95752e-10	0.0766242	0.113	0.01	3.10404e-06	1.0864e-42	0.17015	0.121	0.002	1.72271e-38	3.10404e-06	0.0766242	NA
Acp65Aa	0.674626	0.000279685	0.004	0.002	1	0.162646	0.000938911	0.001	0	1	1	0.000279685	NA
Acp76A	0.180076	0.00140093	0.004	0	1	7.51902e-05	0.0137728	0.01	0	1	1	0.00140093	NA
Acp98AB	5.8665e-21	0.136369	0.173	0	9.30251e-17	1.52204e-55	0.212492	0.152	0.001	2.4135e-51	9.30251e-17	0.136369	NA
Acph-1	0.18729	0.00121238	0.444	0.379	1	3.35746e-05	-0.000785812	0.269	0.357	0.532393	1	-0.000785812	NA
Acsl	0.074564	0.0195252	0.492	0.406	1	3.60027e-12	-0.0732217	0.32	0.473	5.70894e-08	1	-0.0732217	NA
Act57B	0.21054	0.0121355	0.019	0.008	1	0.347053	0.0142201	0.018	0.014	1	1	0.0121355	NA
Act5C	0.510665	-0.0323308	0.985	0.996	1	3.46586e-26	-0.233192	0.96	0.991	5.49582e-22	1	-0.0323308	NA
Act79B	0.180076	0.00336711	0.004	0	1	0.00892717	0.00433777	0.004	0	1	1	0.00336711	NA
Act88F	0.688871	-0.00471369	0.008	0.01	1	0.731459	-0.00114161	0.003	0.002	1	1	-0.00114161	NA
Actbeta	0.189754	0.0147402	0.128	0.096	1	0.163123	0.0123905	0.063	0.077	1	1	0.0123905	NA
Actn	0.193937	-0.0940485	0.459	0.477	1	3.72004e-22	-0.131096	0.288	0.47	5.89887e-18	1	-0.0940485	NA
ACXA	1.84746e-16	0.14384	0.199	0.023	2.92951e-12	3.42312e-38	0.159209	0.139	0.015	5.42805e-34	2.92951e-12	0.14384	NA
ACXB	1.05087e-06	0.0342016	0.049	0	0.0166637	1.33488e-15	0.0776742	0.06	0.008	2.11672e-11	0.0166637	0.0342016	NA
ACXD	0.00938997	0.0388251	0.06	0.023	1	0.0115413	-0.00412814	0.046	0.068	1	1	-0.00412814	NA
ACXE	0.000360571	0.0248427	0.026	0	1	1.03275e-05	0.0190996	0.019	0.003	0.163763	1	0.0190996	NA
Ada	0.085614	0.0247208	0.222	0.169	1	0.290814	0.025218	0.171	0.192	1	1	0.0247208	NA
Ada1-1	0.0311691	-0.123203	0.398	0.433	1	7.68055e-15	-0.0792566	0.23	0.37	1.21791e-10	1	-0.0792566	NA
Ada1-2	0.417325	0.00400387	0.259	0.227	1	1.0178e-05	-0.0139319	0.158	0.226	0.161393	1	-0.0139319	NA
Ada2a	0.0155681	-0.0443233	0.045	0.092	1	2.00113e-09	-0.02516	0.028	0.076	3.1732e-05	1	-0.02516	NA
Ada2b	0.0158137	-0.114787	0.406	0.458	1	7.55626e-09	-0.0343611	0.291	0.413	0.00011982	1	-0.0343611	NA
Ada3	0.0180806	-0.0901313	0.259	0.34	1	2.91889e-12	-0.0536558	0.205	0.327	4.62848e-08	1	-0.0536558	NA
AdamTS-A	0.00274457	0.0444103	0.109	0.05	1	0.22931	0.0257256	0.081	0.071	1	1	0.0257256	NA
AdamTS-B	0.0244566	0.00317111	0.041	0.015	1	0.028598	0.0155242	0.044	0.029	1	1	0.00317111	NA
Adar	0.435465	-0.0471227	0.462	0.456	1	3.5902e-22	-0.155718	0.298	0.479	5.69298e-18	1	-0.0471227	NA
Adat1	0.809539	-0.0077132	0.143	0.135	1	6.49715e-09	-0.0251733	0.076	0.143	0.000103025	1	-0.0077132	NA
Adck1	0.657231	-0.00891662	0.252	0.231	1	0.00054319	-0.00766021	0.161	0.215	1	1	-0.00766021	NA
ADD1	0.00439128	-0.139883	0.628	0.669	1	3.85959e-24	-0.17449	0.385	0.582	6.12015e-20	1	-0.139883	NA
AdenoK	0.0904198	-0.110496	0.62	0.617	1	5.65737e-18	-0.13961	0.423	0.61	8.97089e-14	1	-0.110496	NA
Adf1	0.849401	-0.0140003	0.575	0.556	1	1.09434e-14	-0.0834655	0.367	0.543	1.7353e-10	1	-0.0140003	NA
Adgf-A	0.839876	-0.00941032	0.019	0.021	1	0.135825	0.0103244	0.033	0.024	1	1	-0.00941032	NA
Adgf-B	2.46338e-10	0.0994937	0.139	0.021	3.90619e-06	4.49785e-26	0.130414	0.117	0.021	7.13225e-22	3.90619e-06	0.0994937	NA
Adgf-C	0.000965583	0.0106138	0.023	0	1	0.299355	0.000117064	0.002	0.004	1	1	0.000117064	NA
Adgf-D	0.19246	-0.00794871	0.026	0.046	1	0.123171	0.000379294	0.036	0.048	1	1	-0.00794871	NA
Adgf-E	1.40495e-15	0.109399	0.192	0.023	2.22783e-11	1.13258e-41	0.173041	0.169	0.024	1.79593e-37	2.22783e-11	0.109399	NA
Adh	1	0	0	0	1	1	0	0	0	1	1	0	NA
Adi1	0.000104725	0.121116	0.421	0.285	1	0.453219	0.0734467	0.286	0.298	1	1	0.0734467	NA
Adk2	1.85113e-05	-0.171484	0.846	0.894	0.293534	4.87323e-22	-0.214129	0.682	0.847	7.72747e-18	0.293534	-0.171484	NA
AdoR	0.458314	-0.00097164	0	0.002	1	0.270091	0.00309189	0.003	0.001	1	1	-0.00097164	NA
adp	0.997257	-0.0157711	0.5	0.475	1	0.203382	0.0505277	0.361	0.425	1	1	-0.0157711	NA
ADPS	0.00308517	0.0360716	0.083	0.033	1	2.91028e-12	0.07484	0.064	0.015	4.61483e-08	1	0.0360716	NA
AdSL	0.765155	-0.0146425	0.372	0.346	1	4.61318e-09	-0.0455828	0.269	0.389	7.31512e-05	1	-0.0146425	NA
AdSS	0.12481	0.0421835	0.695	0.615	1	1.51632e-11	-0.11063	0.481	0.651	2.40443e-07	1	-0.11063	NA
Aduk	0.985155	-0.0475178	0.496	0.462	1	6.66434e-05	-0.0114809	0.293	0.382	1	1	-0.0114809	NA
Ady43A	0.649177	-0.0128424	0.485	0.452	1	4.60587e-24	-0.151361	0.294	0.481	7.30352e-20	1	-0.0128424	NA
Ae2	0.728702	-0.0658747	0.395	0.371	1	1.78272e-24	-0.156145	0.361	0.575	2.82686e-20	1	-0.0658747	NA
Aef1	0.435819	-0.0700827	0.665	0.629	1	1.42934e-16	-0.1367	0.416	0.593	2.2665e-12	1	-0.0700827	NA
aft	0.95677	-0.0227526	0.553	0.512	1	4.88317e-10	-0.0510872	0.335	0.466	7.74324e-06	1	-0.0227526	NA
Afti	0.471481	-0.00480904	0.515	0.475	1	0.163556	0.0371561	0.349	0.406	1	1	-0.00480904	NA
Ag5r	0.570955	0.00991539	0.023	0.017	1	0.833522	0.00429747	0.02	0.021	1	1	0.00429747	NA
Ag5r2	0.458314	-0.000857561	0	0.002	1	1	0	0	0	1	1	0	NA
AGBE	0.380428	-0.118428	0.459	0.46	1	2.69423e-06	-0.0361833	0.356	0.474	0.0427225	1	-0.0361833	NA
AgmNAT	0.549372	0.00109815	0.008	0.004	1	0.489997	-0.000394385	0.01	0.008	1	1	-0.000394385	NA
ago	0.582126	-0.051059	0.5	0.496	1	4.97627e-18	-0.105479	0.324	0.505	7.89087e-14	1	-0.051059	NA
AGO2	0.00023077	-0.277055	0.876	0.894	1	1.28457e-17	-0.184354	0.707	0.86	2.03695e-13	1	-0.184354	NA
AGO3	0.00154183	-0.230059	0.966	0.969	1	5.21897e-82	-0.600116	0.869	0.983	8.27572e-78	1	-0.230059	NA
Agpat1	0.373841	-0.0308396	0.312	0.34	1	3.18442e-06	-0.0217554	0.185	0.266	0.0504954	1	-0.0217554	NA
Agpat3	0.273399	0.034999	0.662	0.594	1	0.543585	0.084066	0.507	0.559	1	1	0.034999	NA
Agpat4	0.680219	-0.000343108	0.053	0.046	1	0.0745857	0.00690767	0.049	0.064	1	1	-0.000343108	NA
agt	0.155735	0.0121845	0.571	0.488	1	3.90892e-20	-0.151446	0.397	0.591	6.19837e-16	1	-0.151446	NA
Ahcy	0.446932	0.0631299	0.733	0.735	1	0.000710012	-0.044718	0.601	0.731	1	1	-0.044718	NA
AhcyL1	0.104227	-0.0986371	0.684	0.675	1	6.16201e-14	-0.106436	0.451	0.622	9.77109e-10	1	-0.0986371	NA
AhcyL2	0.328719	-0.00641895	0.004	0.01	1	0.396181	-0.00152884	0.001	0.003	1	1	-0.00152884	NA
AIF	0.16741	0.0247861	0.647	0.565	1	0.0271556	0.130059	0.504	0.529	1	1	0.0247861	NA
AIMP1	3.88121e-07	0.285582	0.842	0.754	0.00615444	0.533897	0.0464288	0.653	0.746	1	1	0.0464288	NA
AIMP2	0.10645	0.0958691	0.695	0.629	1	5.16613e-06	-0.0412463	0.474	0.61	0.0819194	1	-0.0412463	NA
AIMP3	0.565216	0.00993217	0.82	0.783	1	4.10557e-23	-0.237114	0.654	0.813	6.5102e-19	1	-0.237114	NA
Ak6	0.774126	-0.0333434	0.605	0.573	1	6.64781e-12	-0.0742382	0.377	0.531	1.05414e-07	1	-0.0333434	NA
Akap200	0.0166485	-0.180406	0.951	0.956	1	3.62442e-68	-0.449879	0.862	0.969	5.74725e-64	1	-0.180406	NA
Akh	0.794696	0.00357111	0.026	0.023	1	0.00946955	-0.00458127	0.01	0.021	1	1	-0.00458127	NA
AkhR	0.0200057	0.0185306	0.049	0.019	1	0.00026301	0.0211029	0.031	0.012	1	1	0.0185306	NA
Akt1	0.0175065	-0.134113	0.917	0.935	1	2.73739e-19	-0.212272	0.798	0.894	4.34069e-15	1	-0.134113	NA
al	0.523978	-0.00312213	0.008	0.013	1	0.399688	0.0061276	0.008	0.005	1	1	-0.00312213	NA
Aladin	0.529002	0.002696	0.32	0.29	1	3.6881e-09	-0.0452224	0.217	0.326	5.84822e-05	1	-0.0452224	NA
AlaRS	0.134844	-0.0848794	0.778	0.769	1	1.6535e-18	-0.195957	0.563	0.747	2.62195e-14	1	-0.0848794	NA
AlaRS-m	0.373069	-0.0555232	0.342	0.358	1	3.04751e-14	-0.0732458	0.209	0.34	4.83243e-10	1	-0.0555232	NA
Alas	0.000207386	0.109285	0.421	0.292	1	0.29057	0.118272	0.274	0.289	1	1	0.109285	NA
alc	0.117305	0.0360409	0.598	0.521	1	0.319166	0.0482191	0.449	0.518	1	1	0.0360409	NA
Aldh-III	0.253911	0.0106925	0.534	0.479	1	0.000205059	-0.0274177	0.38	0.478	1	1	-0.0274177	NA
Aldh7A1	0.112353	0.00673608	0.015	0.004	1	0.764671	-0.00335976	0.005	0.006	1	1	-0.00335976	NA
Alg-2	0.209821	-0.0875699	0.801	0.777	1	1.25838e-13	-0.152079	0.57	0.746	1.99541e-09	1	-0.0875699	NA
Alg1	0.202959	-0.0944353	0.669	0.658	1	1.36782e-09	-0.088655	0.484	0.641	2.16896e-05	1	-0.088655	NA
Alg10	0.284378	-0.0645575	0.545	0.546	1	0.71272	0.0761544	0.373	0.421	1	1	-0.0645575	NA
Alg11	0.413465	0.035003	0.583	0.546	1	0.0214574	0.0323968	0.38	0.463	1	1	0.0323968	NA
Alg14	0.0113969	0.0830956	0.523	0.423	1	0.0892364	0.0430313	0.316	0.373	1	1	0.0430313	NA
Alg2	0.20976	0.0218594	0.444	0.385	1	9.79845e-05	0.00149041	0.251	0.333	1	1	0.00149041	NA
Alg3	0.000542383	0.144925	0.541	0.423	1	0.0435774	0.0561917	0.321	0.388	1	1	0.0561917	NA
Alg9	0.265348	-0.0502489	0.335	0.356	1	3.7251e-09	-0.0179205	0.187	0.287	5.9069e-05	1	-0.0179205	NA
Alh	0.48375	-0.0535886	0.632	0.625	1	1.46962e-14	-0.10755	0.433	0.611	2.33038e-10	1	-0.0535886	NA
alien	0.0306797	-0.0966453	0.703	0.733	1	1.25984e-17	-0.173414	0.534	0.721	1.99772e-13	1	-0.0966453	NA
ALiX	0.223618	-0.0995593	0.647	0.654	1	9.10224e-05	-0.0312684	0.479	0.603	1	1	-0.0312684	NA
Alk	0.462867	-0.00523527	0.004	0.008	1	0.540343	-0.00180789	0.009	0.011	1	1	-0.00180789	NA
AlkB	0.0559138	0.00157228	0.128	0.081	1	3.03703e-06	-0.0202477	0.072	0.123	0.0481582	1	-0.0202477	NA
Alp1	0.197227	-0.00215789	0	0.006	1	0.67396	0.00305701	0.002	0.001	1	1	-0.00215789	NA
Alp10	0.674626	-0.00274324	0.004	0.002	1	0.146647	0.00014682	0.001	0.004	1	1	-0.00274324	NA
Alp11	1.73215e-24	0.223419	0.305	0.04	2.74667e-20	8.77545e-65	0.293005	0.242	0.033	1.39152e-60	2.74667e-20	0.223419	NA
Alp12	0.714709	0.00359851	0.056	0.05	1	0.00160775	-0.00493593	0.042	0.069	1	1	-0.00493593	NA
Alp13	1	0	0	0	1	0.323742	0.0012172	0.001	0	1	1	0	NA
Alp2	0.462867	-0.00410061	0.004	0.008	1	0.00413846	-0.00551705	0	0.005	1	1	-0.00410061	NA
Alp4	0.0715698	-0.0649571	0.034	0.065	1	2.46291e-07	-0.0309215	0.045	0.093	0.00390544	1	-0.0309215	NA
Alp5	0.180076	0.00621497	0.004	0	1	0.323742	0.00105959	0.001	0	1	1	0.00105959	NA
Alp6	0.197227	-0.00269018	0	0.006	1	0.428224	0.00406906	0.005	0.003	1	1	-0.00269018	NA
Alp7	0.458314	-0.000858712	0	0.002	1	0.311506	-0.00170038	0	0.001	1	1	-0.000858712	NA
Alp8	0.674626	-0.000358123	0.004	0.002	1	0.162646	0.000603612	0.001	0	1	1	-0.000358123	NA
Alp9	0.461339	-0.00911874	0.004	0.008	1	0.766857	0.00257802	0.003	0.003	1	1	-0.00911874	NA
alph	0.199314	-0.115177	0.898	0.863	1	3.82229e-35	-0.336319	0.742	0.879	6.061e-31	1	-0.115177	NA
alpha-Cat	1.7612e-06	-0.285039	0.823	0.833	0.0279273	8.5779e-24	-0.243694	0.601	0.781	1.3602e-19	0.0279273	-0.243694	NA
alpha-Catr	0.250189	0.00718319	0.026	0.015	1	0.000802111	0.00926307	0.013	0.003	1	1	0.00718319	NA
alpha-Est1	0.462867	-0.00629606	0.004	0.008	1	0.966073	0.000694375	0.004	0.004	1	1	-0.00629606	NA
alpha-Est10	0.400392	0.0159836	0.117	0.098	1	0.00260593	-0.00208411	0.086	0.121	1	1	-0.00208411	NA
alpha-Est2	0.0988317	0.00427712	0.026	0.01	1	0.169931	-0.00445946	0.007	0.012	1	1	-0.00445946	NA
alpha-Est3	2.13459e-14	0.200017	0.455	0.192	3.38482e-10	9.32628e-26	0.278631	0.36	0.221	1.47887e-21	3.38482e-10	0.200017	NA
alpha-Est4	0.600174	-0.00413001	0.026	0.033	1	0.0363048	0.0060818	0.032	0.047	1	1	-0.00413001	NA
alpha-Est5	0.141669	0.00101939	0.045	0.025	1	0.246711	0.014868	0.034	0.027	1	1	0.00101939	NA
alpha-Est6	4.47472e-20	0.178085	0.229	0.023	7.09556e-16	2.88058e-35	0.17375	0.157	0.028	4.56773e-31	7.09556e-16	0.17375	NA
alpha-Est7	0.347106	-0.00303133	0.019	0.01	1	0.0029665	0.0137311	0.014	0.004	1	1	-0.00303133	NA
alpha-Est8	0.934238	0.000571699	0.004	0.004	1	0.102478	0.00682589	0.004	0.001	1	1	0.000571699	NA
alpha-Est9	0.107481	0.0166728	0.079	0.05	1	0.910054	0.0149428	0.04	0.04	1	1	0.0149428	NA
alpha-Man-Ia	0.020059	-0.162327	0.632	0.66	1	8.56262e-30	-0.260132	0.465	0.705	1.35777e-25	1	-0.162327	NA
alpha-Man-Ib	0.790184	-0.040466	0.35	0.34	1	3.92273e-06	-0.0332327	0.189	0.266	0.0622027	1	-0.0332327	NA
alpha-Man-Ic	0.323634	0.0122894	0.038	0.025	1	0.00871778	-0.00631841	0.02	0.036	1	1	-0.00631841	NA
alpha-Man-IIa	0.529399	-0.0458869	0.421	0.433	1	7.08186e-07	-0.0365631	0.283	0.385	0.0112297	1	-0.0365631	NA
alpha-Man-IIb	0.235458	0.0362233	0.316	0.273	1	1.34571e-27	-0.178908	0.235	0.428	2.13389e-23	1	-0.178908	NA
alpha-PheRS	0.80586	-0.00978645	0.688	0.662	1	0.00126916	-0.0388929	0.525	0.644	1	1	-0.00978645	NA
alpha-Spec	0.000382302	-0.229762	0.853	0.9	1	2.10441e-56	-0.429133	0.659	0.879	3.33696e-52	1	-0.229762	NA
alpha4GT1	0.0460338	-0.0843238	0.534	0.567	1	3.30086e-05	-0.017041	0.367	0.479	0.523417	1	-0.017041	NA
alpha4GT2	0.458314	-0.00506302	0	0.002	1	0.0980708	-0.00366091	0.003	0.007	1	1	-0.00366091	NA
alphaCOP	0.459045	-0.0467288	0.523	0.546	1	1.86006e-20	-0.157719	0.387	0.578	2.9495e-16	1	-0.0467288	NA
alphaKap4	2.44794e-30	0.220959	0.323	0.025	3.88171e-26	3.16372e-69	0.283903	0.235	0.022	5.01671e-65	3.88171e-26	0.220959	NA
alphaSnap	0.0153388	0.12768	0.853	0.783	1	1.49296e-07	0.198686	0.704	0.731	0.00236738	1	0.12768	NA
alphaTry	0.00012342	-0.0960425	0.004	0.062	1	2.31591e-24	-0.0769825	0	0.064	3.67234e-20	1	-0.0769825	NA
alphaTub67C	0.818129	-0.0135339	0.049	0.052	1	0.000333668	-0.0151068	0.033	0.06	1	1	-0.0135339	NA
alphaTub84D	1.28514e-05	0.234375	0.91	0.806	0.203785	0.00868742	0.0895471	0.825	0.853	1	1	0.0895471	NA
Alr	5.16883e-07	0.19028	0.598	0.425	0.00819622	4.4266e-09	0.22664	0.436	0.39	7.01926e-05	0.00819622	0.19028	NA
alrm	0.931665	-0.00144494	0.004	0.004	1	0.72851	0.00230288	0.003	0.002	1	1	-0.00144494	NA
Als2	0.162373	-0.0742302	0.271	0.302	1	4.45503e-13	-0.0550299	0.152	0.264	7.06435e-09	1	-0.0550299	NA
alt	0.000146621	-0.23222	0.876	0.9	1	1.58248e-42	-0.372325	0.682	0.873	2.50934e-38	1	-0.23222	NA
aly	0.0734445	0.0342336	0.252	0.198	1	0.734178	0.0596771	0.153	0.156	1	1	0.0342336	NA
Ama	0.476096	-0.0115548	0.019	0.027	1	0.918129	0.00258864	0.031	0.03	1	1	-0.0115548	NA
Amacr	0.143589	0.0224051	0.233	0.188	1	3.97206e-06	-0.015677	0.177	0.254	0.062985	1	-0.015677	NA
amd	0.00532364	0.0233469	0.053	0.017	1	0.0147246	0.0227068	0.038	0.023	1	1	0.0227068	NA
amn	0.669002	-0.0291998	0.079	0.085	1	5.70915e-06	-0.0167337	0.045	0.086	0.0905299	1	-0.0167337	NA
Amnionless	0.458314	-0.00117373	0	0.002	1	0.0271652	0.00196324	0.003	0	1	1	-0.00117373	NA
amon	0.0791654	0.0193416	0.034	0.015	1	0.0344502	-0.00432495	0.015	0.026	1	1	-0.00432495	NA
amos	0.170722	-0.0120327	0.004	0.015	1	0.00642594	-0.0055941	0.002	0.009	1	1	-0.0055941	NA
AMPdeam	0.79209	-0.0907953	0.515	0.504	1	0.00141449	0.00894566	0.37	0.467	1	1	-0.0907953	NA
Amph	0.0566881	0.041689	0.436	0.356	1	1.06637e-06	-0.0114872	0.312	0.43	0.0169095	1	-0.0114872	NA
AMPKalpha	0.175392	-0.0126948	0.481	0.398	1	1.07548e-05	-0.0293925	0.29	0.389	0.170539	1	-0.0126948	NA
Amt	0.936811	-0.00012604	0.004	0.004	1	0.0543487	-0.00128944	0.001	0.004	1	1	-0.00012604	NA
Amun	0.0387726	-0.0583313	0.876	0.927	1	9.34078e-31	-0.283684	0.731	0.889	1.48117e-26	1	-0.0583313	NA
amx	0.362281	-0.0504909	0.226	0.24	1	6.09489e-09	-0.0291004	0.122	0.203	9.66466e-05	1	-0.0291004	NA
Amy-d	0.0474115	-0.0523104	0.004	0.023	1	1.66499e-06	-0.0216158	0.011	0.037	0.0264017	1	-0.0216158	NA
Amy-p	0.0195162	-0.0718111	0.015	0.048	1	0.00125225	-0.0163223	0.014	0.031	1	1	-0.0163223	NA
Amyrel	1	0	0	0	1	1	0	0	0	1	1	0	NA
ana	0.000565699	0.0274107	0.06	0.015	1	9.412e-09	0.0451947	0.044	0.01	0.000149246	1	0.0274107	NA
ana1	0.0566925	-0.0659887	0.417	0.475	1	2.40779e-11	-0.066684	0.321	0.465	3.81803e-07	1	-0.0659887	NA
ana2	0.566486	0.0129041	0.286	0.262	1	0.00394471	0.0174607	0.251	0.319	1	1	0.0129041	NA
ana3	0.161485	-0.0713261	0.289	0.325	1	1.4768e-25	-0.115541	0.172	0.346	2.34176e-21	1	-0.0713261	NA
Ance	5.65436e-10	0.132497	0.165	0.035	8.96612e-06	4.94e-29	0.167192	0.15	0.034	7.83336e-25	8.96612e-06	0.132497	NA
Ance-2	1	0	0	0	1	1	0	0	0	1	1	0	NA
Ance-3	0.472457	-6.64389e-05	0.015	0.023	1	0.000669191	-0.000395019	0.007	0.022	1	1	-6.64389e-05	NA
Ance-4	0.461339	-0.00387727	0.004	0.008	1	0.467511	0.00246404	0.006	0.004	1	1	-0.00387727	NA
Ance-5	0.189935	0.00473241	0.023	0.01	1	0.614739	0.00342413	0.017	0.014	1	1	0.00342413	NA
anchor	0.122575	-0.0566813	0.15	0.192	1	3.59667e-14	-0.0481306	0.102	0.203	5.70324e-10	1	-0.0481306	NA
Andorra	5.38351e-15	0.112903	0.177	0.019	8.53662e-11	5.10984e-41	0.173955	0.158	0.02	8.10268e-37	8.53662e-11	0.112903	NA
angel	0.717718	-0.0022053	0.748	0.765	1	2.53079e-08	-0.0786854	0.534	0.699	0.000401307	1	-0.0022053	NA
Ank2	2.13841e-11	0.127271	0.233	0.062	3.39088e-07	2.30638e-08	0.111774	0.168	0.104	0.000365723	0.000365723	0.111774	NA
Ankle2	0.884171	-0.0279329	0.492	0.467	1	4.34963e-19	-0.111285	0.297	0.471	6.8972e-15	1	-0.0279329	NA
Ant2	0.000173299	0.23095	0.981	0.9	1	1.04e-29	0.343057	0.937	0.9	1.64913e-25	1	0.23095	NA
antdh	1	0	0	0	1	0.323742	0.000783144	0.001	0	1	1	0	NA
Antp	0.268019	0.00209431	0.026	0.015	1	0.522413	-0.00248727	0.008	0.01	1	1	-0.00248727	NA
antr	0.569605	-0.00380426	0.03	0.023	1	0.465893	0.001963	0.019	0.022	1	1	-0.00380426	NA
AnxB10	1.56408e-06	0.0777185	0.143	0.044	0.0248015	6.2809e-07	0.0826021	0.122	0.072	0.00995962	0.0248015	0.0777185	NA
AnxB11	0.954667	-0.0638896	0.425	0.396	1	0.859397	0.0694307	0.305	0.325	1	1	-0.0638896	NA
AnxB9	0.0111531	0.0889207	0.541	0.442	1	0.968086	0.106484	0.425	0.48	1	1	0.0889207	NA
aop	0.660412	-0.0628761	0.771	0.769	1	1.32754e-35	-0.355484	0.662	0.873	2.10508e-31	1	-0.0628761	NA
aos	0.48214	-0.0654597	0.109	0.125	1	6.0947e-09	-0.0955647	0.123	0.203	9.66436e-05	1	-0.0654597	NA
Aos1	0.0498272	-0.109828	0.865	0.871	1	4.33696e-29	-0.301794	0.675	0.841	6.87712e-25	1	-0.109828	NA
AOX1	0.0335216	0.027182	0.053	0.023	1	2.96491e-11	0.0519509	0.063	0.016	4.70146e-07	1	0.027182	NA
AOX2	0.0199012	0.00320874	0.011	0	1	0.0126564	0.00653754	0.006	0.001	1	1	0.00320874	NA
AOX3	0.0253157	0.0261482	0.098	0.054	1	0.00934126	0.01151	0.069	0.097	1	1	0.01151	NA
AOX4	0.458314	-0.000193331	0	0.002	1	0.323742	0.000280887	0.001	0	1	1	-0.000193331	NA
ap	1.39755e-06	0.0529534	0.083	0.013	0.0221609	5.23351e-12	0.0594079	0.078	0.024	8.29878e-08	0.0221609	0.0529534	NA
AP-1-2beta	0.549287	-0.047538	0.432	0.419	1	1.05378e-08	-0.0512325	0.289	0.406	0.000167097	1	-0.047538	NA
AP-1gamma	0.00105314	-0.159401	0.639	0.702	1	4.64443e-27	-0.209884	0.447	0.667	7.36467e-23	1	-0.159401	NA
AP-1mu	0.649808	-0.0529791	0.613	0.579	1	1.25889e-07	-0.0312917	0.385	0.519	0.00199621	1	-0.0312917	NA
AP-1sigma	0.0136396	-0.156723	0.816	0.785	1	5.34626e-20	-0.192279	0.554	0.736	8.47757e-16	1	-0.156723	NA
AP-2alpha	1.22838e-05	-0.235324	0.673	0.754	0.194784	1.67212e-28	-0.218005	0.487	0.708	2.65148e-24	0.194784	-0.218005	NA
AP-2mu	0.466155	-0.0251547	0.481	0.429	1	9.0703e-09	-0.0412789	0.301	0.428	0.000143828	1	-0.0251547	NA
AP-2sigma	0.811876	-0.0200475	0.793	0.746	1	2.42237e-12	-0.13891	0.564	0.741	3.84115e-08	1	-0.0200475	NA
Apc	0.931171	-0.0369144	0.368	0.358	1	6.78156e-17	-0.113061	0.24	0.386	1.07535e-12	1	-0.0369144	NA
APC10	0.906789	-0.0107868	0.53	0.498	1	9.03669e-08	-0.0463757	0.409	0.543	0.00143295	1	-0.0107868	NA
Apc2	0.304093	0.0139307	0.357	0.321	1	0.00151212	0.0211399	0.235	0.304	1	1	0.0139307	NA
APC4	0.557999	-0.0159803	0.316	0.329	1	0.0014097	0.0168057	0.186	0.244	1	1	-0.0159803	NA
APC7	0.257092	0.00189785	0.026	0.015	1	0.0970034	-0.000994032	0.01	0.016	1	1	-0.000994032	NA
ApepP	0.000596633	0.107348	0.586	0.45	1	9.32768e-05	-0.00401463	0.369	0.474	1	1	-0.00401463	NA
Apf	0.171401	0.0241802	0.718	0.646	1	3.86685e-09	-0.0906233	0.5	0.652	6.13167e-05	1	-0.0906233	NA
aph-1	0.819587	0.0180998	0.707	0.692	1	0.02549	0.0125059	0.481	0.588	1	1	0.0125059	NA
aPKC	0.659015	-0.0064228	0.496	0.512	1	1.03771e-13	-0.0961406	0.366	0.53	1.64549e-09	1	-0.0064228	NA
Apl	0.00298332	0.0884673	0.658	0.529	1	0.0365699	0.119226	0.519	0.554	1	1	0.0884673	NA
Aplip1	0.494819	-0.00371309	0.053	0.042	1	0.31405	0.00984019	0.025	0.02	1	1	-0.00371309	NA
apn	0.180076	0.00372229	0.004	0	1	0.323742	0.00146555	0.001	0	1	1	0.00146555	NA
apolpp	0.0111179	0.0729488	0.316	0.227	1	8.48154e-19	0.259277	0.337	0.22	1.34492e-14	1	0.0729488	NA
Apoltp	0.320676	0.021197	0.038	0.025	1	0.00681128	-0.0237036	0.036	0.057	1	1	-0.0237036	NA
app	0.0316867	-0.131301	0.733	0.74	1	2.23939e-38	-0.335915	0.598	0.819	3.551e-34	1	-0.131301	NA
Appl	0.647531	-0.156492	0.406	0.367	1	1.94929e-16	-0.150126	0.267	0.422	3.09099e-12	1	-0.150126	NA
Aprt	0.0117925	0.0709705	0.372	0.283	1	0.0545641	0.0314889	0.237	0.285	1	1	0.0314889	NA
Aps	0.827452	0.0129634	0.966	0.971	1	5.37845e-15	-0.184829	0.885	0.948	8.52861e-11	1	-0.184829	NA
apt	8.77544e-05	0.197729	0.489	0.342	1	1.78678e-05	-0.0351086	0.403	0.521	0.28333	1	-0.0351086	NA
AQP	5.24629e-05	0.0516178	0.079	0.019	0.831904	1.63399e-07	0.0408512	0.045	0.013	0.00259101	0.831904	0.0408512	NA
aqrs	0.180076	0.00531847	0.004	0	1	0.000213652	0.0150898	0.009	0	1	1	0.00531847	NA
ara	0.0575596	0.00450294	0.008	0	1	0.970546	-0.000145986	0.003	0.003	1	1	-0.000145986	NA
aralar1	0.319195	-0.00396294	0.09	0.069	1	0.360708	0.0135459	0.068	0.078	1	1	-0.00396294	NA
Arc2	0.51141	-0.0161461	0.105	0.088	1	0.000367923	0.0656367	0.111	0.075	1	1	-0.0161461	NA
Arc42	0.529415	-0.0142308	0.297	0.262	1	0.0039233	0.0123412	0.196	0.25	1	1	-0.0142308	NA
Archease	0.853331	-0.01735	0.59	0.558	1	3.0896e-10	-0.070115	0.405	0.56	4.89918e-06	1	-0.01735	NA
Arf102F	0.0560526	0.126907	0.842	0.79	1	0.000141765	0.150611	0.751	0.789	1	1	0.126907	NA
Arf51F	0.0068649	-0.138925	0.733	0.744	1	1.62458e-13	-0.128532	0.518	0.686	2.5761e-09	1	-0.128532	NA
Arf79F	0.199793	-0.0668968	0.959	0.954	1	8.55229e-33	-0.269081	0.852	0.949	1.35614e-28	1	-0.0668968	NA
ArfGAP1	0.569176	-0.0403163	0.605	0.606	1	1.45417e-13	-0.10042	0.397	0.562	2.30587e-09	1	-0.0403163	NA
ArfGAP3	0.505271	-0.00249981	0.711	0.681	1	3.95281e-05	-0.0546782	0.53	0.663	0.626798	1	-0.00249981	NA
Arfip	0.0437267	0.0590488	0.425	0.344	1	0.454214	0.0947009	0.278	0.289	1	1	0.0590488	NA
Arfrp1	0.0372632	0.0508301	0.62	0.527	1	0.40339	0.0574941	0.408	0.47	1	1	0.0508301	NA
arg	0.588972	0.0118629	0.045	0.038	1	0.275082	0.00667722	0.029	0.037	1	1	0.00667722	NA
Argk	0.0781733	-0.0325422	0.955	0.952	1	1.49129e-22	-0.222192	0.845	0.928	2.36474e-18	1	-0.0325422	NA
Argl	0.15371	0.0163096	0.248	0.196	1	0.453639	0.0642798	0.183	0.205	1	1	0.0163096	NA
ArgRS	0.129656	-0.082649	0.481	0.51	1	3.43382e-13	-0.0914137	0.337	0.49	5.445e-09	1	-0.082649	NA
ArgRS-m	0.592149	-0.0432024	0.218	0.221	1	6.66711e-15	-0.0568821	0.139	0.255	1.0572e-10	1	-0.0432024	NA
ari-1	0.207291	-0.108697	0.65	0.669	1	6.47171e-05	-0.0338913	0.44	0.56	1	1	-0.0338913	NA
ari-2	0.0376262	-0.129852	0.447	0.485	1	2.90231e-16	-0.0860299	0.271	0.429	4.60219e-12	1	-0.0860299	NA
Arl1	0.272586	-0.0709718	0.643	0.64	1	7.12966e-12	-0.109663	0.47	0.638	1.13055e-07	1	-0.0709718	NA
Arl2	3.64861e-06	0.187544	0.741	0.569	0.057856	0.152853	0.110013	0.56	0.615	1	1	0.110013	NA
Arl4	0.484869	-0.0442134	0.752	0.727	1	1.67479e-06	-0.0884799	0.575	0.694	0.0265572	1	-0.0442134	NA
Arl5	0.571987	0.00228154	0.613	0.569	1	4.06321e-13	-0.0824635	0.411	0.581	6.44304e-09	1	-0.0824635	NA
Arl6	0.594397	-0.0223896	0.083	0.094	1	0.309236	0.00537202	0.047	0.039	1	1	-0.0223896	NA
Arl6IP1	0.219868	0.0688764	0.898	0.823	1	5.35924e-09	-0.120677	0.711	0.831	8.49814e-05	1	-0.120677	NA
Arl8	0.795653	-0.0117873	0.56	0.554	1	6.0325e-13	-0.0867056	0.38	0.547	9.56573e-09	1	-0.0117873	NA
arm	0.329379	0.034065	0.88	0.831	1	3.05659e-16	-0.17278	0.674	0.817	4.84684e-12	1	-0.17278	NA
armi	0.0344746	-0.00855479	0	0.017	1	0.0377777	0.00114963	0.008	0.016	1	1	-0.00855479	NA
Arp1	0.149152	0.0564842	0.805	0.744	1	0.109028	-0.00236789	0.595	0.698	1	1	-0.00236789	NA
Arp10	0.118923	-0.0790862	0.496	0.527	1	4.40138e-08	-0.0460668	0.367	0.503	0.000697926	1	-0.0460668	NA
Arp2	0.0414871	0.0397155	0.387	0.308	1	4.03849e-14	-0.103548	0.305	0.459	6.40383e-10	1	-0.103548	NA
Arp3	0.672683	-0.0307534	0.778	0.746	1	4.0514e-07	-0.0970887	0.575	0.71	0.00642431	1	-0.0307534	NA
Arp5	0.815921	-0.0461796	0.53	0.508	1	0.000336705	0.0141522	0.393	0.51	1	1	-0.0461796	NA
Arp6	0.123162	-0.0547565	0.598	0.637	1	3.30903e-06	-0.0377299	0.411	0.545	0.0524714	1	-0.0377299	NA
Arp8	0.158649	-0.0815061	0.387	0.406	1	1.0784e-11	-0.0490684	0.23	0.355	1.71001e-07	1	-0.0490684	NA
Arpc1	0.0027979	0.154151	0.808	0.721	1	0.458051	0.0261477	0.566	0.659	1	1	0.0261477	NA
Arpc2	0.00836645	-0.128544	0.805	0.829	1	6.01265e-07	-0.0815605	0.635	0.77	0.00953427	1	-0.0815605	NA
Arpc3A	0.0283907	0.0867213	0.782	0.704	1	0.0392899	-0.00487638	0.6	0.713	1	1	-0.00487638	NA
Arpc3B	0.236898	-0.00134933	0.049	0.031	1	0.00490305	-0.0146609	0.051	0.075	1	1	-0.00134933	NA
Arpc4	0.00127612	-0.167809	0.823	0.856	1	8.81759e-38	-0.321116	0.663	0.858	1.39821e-33	1	-0.167809	NA
Arpc5	0.0446608	0.0765547	0.872	0.785	1	0.25822	0.00793675	0.739	0.811	1	1	0.00793675	NA
arr	0.235184	-0.111377	0.579	0.583	1	3.5968e-24	-0.180307	0.362	0.573	5.70345e-20	1	-0.111377	NA
Arr1	0.0118763	0.0117294	0.038	0.01	1	0.00926339	0.0164232	0.022	0.01	1	1	0.0117294	NA
Arr2	0.458314	-0.00122982	0	0.002	1	1	0	0	0	1	1	0	NA
Ars2	2.0238e-05	-0.22561	0.88	0.894	0.320914	1.14507e-54	-0.392956	0.649	0.875	1.81574e-50	0.320914	-0.22561	NA
Art1	0.0303821	-0.130533	0.756	0.773	1	3.36554e-24	-0.242399	0.582	0.779	5.33674e-20	1	-0.130533	NA
Art2	0.00497967	0.024487	0.045	0.013	1	2.53437e-10	0.0535006	0.045	0.009	4.01875e-06	1	0.024487	NA
Art3	0.996166	-0.0164579	0.481	0.465	1	1.34993e-14	-0.0904381	0.335	0.497	2.14058e-10	1	-0.0164579	NA
Art4	0.0877839	-0.0901702	0.383	0.419	1	7.63902e-27	-0.126097	0.249	0.448	1.21132e-22	1	-0.0901702	NA
Art6	0.00109921	0.0364287	0.109	0.046	1	1.36921e-05	0.0410496	0.04	0.014	0.217116	1	0.0364287	NA
Art7	0.50939	-0.0245005	0.368	0.392	1	1.58628e-06	-0.0153465	0.217	0.306	0.0251536	1	-0.0153465	NA
Art8	0.792566	-0.0445549	0.402	0.394	1	6.46639e-17	-0.0956635	0.268	0.425	1.02538e-12	1	-0.0445549	NA
Art9	0.000123523	0.0281168	0.049	0.006	1	6.24982e-10	0.03488	0.03	0.002	9.91033e-06	1	0.0281168	NA
Arts	0.847691	-0.0185006	0.635	0.606	1	0.00602971	-0.0143519	0.469	0.569	1	1	-0.0143519	NA
aru	0.819059	-0.00256345	0.158	0.162	1	0.0479894	0.0233053	0.138	0.169	1	1	-0.00256345	NA
Arv1	0.634154	-0.0702029	0.474	0.442	1	2.97958e-09	-0.0459829	0.255	0.366	4.72472e-05	1	-0.0459829	NA
arx	0.0486311	0.0666689	0.398	0.329	1	2.02525e-08	-0.0379321	0.303	0.426	0.000321144	1	-0.0379321	NA
ARY	1.62433e-11	0.106846	0.139	0.017	2.5757e-07	4.41004e-23	0.11621	0.109	0.021	6.99301e-19	2.5757e-07	0.106846	NA
Asap	0.00494255	-0.121014	0.459	0.517	1	1.09289e-17	-0.100338	0.295	0.467	1.733e-13	1	-0.100338	NA
Asator	0.972845	-0.0344428	0.485	0.46	1	0.000274642	-0.00250649	0.31	0.401	1	1	-0.00250649	NA
Asciz	0.952449	-0.0210133	0.361	0.348	1	8.43508e-07	-0.0098532	0.202	0.293	0.0133755	1	-0.0098532	NA
ase	0.0034469	0.0421117	0.079	0.031	1	0.0107804	0.0185637	0.017	0.007	1	1	0.0185637	NA
asf1	0.0079985	-0.162451	0.737	0.767	1	4.27527e-48	-0.440679	0.591	0.796	6.77929e-44	1	-0.162451	NA
ash1	0.0033195	-0.216498	0.575	0.637	1	3.21677e-22	-0.156194	0.374	0.577	5.10083e-18	1	-0.156194	NA
ash2	0.18516	-0.0802081	0.65	0.656	1	2.62543e-08	-0.0623116	0.438	0.579	0.000416315	1	-0.0623116	NA
Ask1	0.352226	-0.0413066	0.519	0.542	1	1.49636e-15	-0.0884501	0.308	0.473	2.37277e-11	1	-0.0413066	NA
asl	0.785792	-0.0350765	0.669	0.594	1	3.52682e-06	-0.0474306	0.433	0.558	0.0559248	1	-0.0350765	NA
AsnRS	0.219926	0.0495349	0.812	0.769	1	2.60463e-10	-0.138	0.593	0.751	4.13015e-06	1	-0.138	NA
AsnRS-m	0.433078	-0.00589038	0.233	0.204	1	1.94637e-07	-0.010311	0.147	0.228	0.00308637	1	-0.00589038	NA
AsnS	0.0931614	-0.0351087	0.098	0.138	1	2.6858e-06	-0.000499412	0.051	0.097	0.0425887	1	-0.000499412	NA
asp	0.0698809	-0.106612	0.346	0.39	1	1.97452e-29	-0.187636	0.307	0.519	3.131e-25	1	-0.106612	NA
Asph	0.733569	-0.00397051	0.199	0.183	1	6.25892e-12	-0.0583268	0.133	0.231	9.92477e-08	1	-0.00397051	NA
ASPP	0.526642	-0.00472215	0.045	0.056	1	0.712108	0.0182397	0.06	0.064	1	1	-0.00472215	NA
AspRS	0.883892	-0.025762	0.782	0.754	1	4.15617e-12	-0.141414	0.582	0.74	6.59043e-08	1	-0.025762	NA
AspRS-m	4.08724e-05	-0.223411	0.684	0.754	0.648114	4.08193e-16	-0.117873	0.494	0.685	6.47272e-12	0.648114	-0.117873	NA
asrij	0.111479	0.138708	0.831	0.804	1	0.669086	0.0574717	0.703	0.783	1	1	0.0574717	NA
asRNA:ASTR	0.279818	0.0144956	0.034	0.021	1	0.216343	0.0187829	0.022	0.016	1	1	0.0144956	NA
asRNA:CR11538	1	0	0	0	1	0.986473	0.000518861	0.001	0.001	1	1	0	NA
asRNA:CR17025	0.553119	-0.00359177	0.008	0.004	1	0.311506	-0.00128111	0	0.001	1	1	-0.00128111	NA
asRNA:CR30267	3.16318e-05	0.0281461	0.049	0.004	0.501585	3.31452e-11	0.0555818	0.043	0.006	5.25584e-07	0.501585	0.0281461	NA
asRNA:CR31084	1	0	0	0	1	0.986473	7.61864e-05	0.001	0.001	1	1	0	NA
asRNA:CR31429	4.72105e-06	0.0463671	0.086	0.017	0.0748618	8.70644e-11	0.0574845	0.064	0.018	1.38058e-06	0.0748618	0.0463671	NA
asRNA:CR31514	0.671735	0.00424812	0.004	0.002	1	0.506949	-0.00047656	0.007	0.009	1	1	-0.00047656	NA
asRNA:CR31845	1.05003e-08	0.0620328	0.086	0.006	0.000166504	4.74372e-21	0.0895076	0.076	0.008	7.52211e-17	0.000166504	0.0620328	NA
asRNA:CR31912	6.07926e-11	0.0892814	0.139	0.019	9.63988e-07	3.21345e-15	0.0822834	0.089	0.024	5.09557e-11	9.63988e-07	0.0822834	NA
asRNA:CR32224	0.180076	0.001724	0.004	0	1	0.0155021	0.00420066	0.004	0	1	1	0.001724	NA
asRNA:CR32252	1.01404e-28	0.223019	0.267	0.01	1.60796e-24	1.81288e-51	0.218458	0.171	0.013	2.87468e-47	1.60796e-24	0.218458	NA
asRNA:CR33945	0.841845	-0.000866054	0.008	0.006	1	0.748866	0.000994794	0.004	0.005	1	1	-0.000866054	NA
asRNA:CR42254	0.164918	0.0223272	0.474	0.408	1	1.43298e-07	-0.0449031	0.302	0.414	0.00227227	1	-0.0449031	NA
asRNA:CR42547	0.00545026	0.018335	0.139	0.077	1	0.2826	0.0146564	0.065	0.075	1	1	0.0146564	NA
asRNA:CR42738	0.0227542	0.0265874	0.026	0.006	1	6.99157e-08	0.0445777	0.036	0.008	0.00110865	1	0.0265874	NA
asRNA:CR42742	0.00323566	0.0289686	0.03	0.004	1	1.67119e-05	0.0230903	0.019	0.003	0.265001	1	0.0230903	NA
asRNA:CR42743	8.65359e-06	0.0384021	0.06	0.006	0.13722	1.20017e-10	0.050829	0.049	0.01	1.90312e-06	0.13722	0.0384021	NA
asRNA:CR42860	0.232169	0.0187306	0.015	0.006	1	0.823418	0.00108584	0.021	0.022	1	1	0.00108584	NA
asRNA:CR42871	0.218412	-0.00390966	0.068	0.046	1	0.0487611	0.00207401	0.038	0.054	1	1	-0.00390966	NA
asRNA:CR43159	7.95351e-06	0.0551601	0.135	0.046	0.126119	5.26722e-09	0.0766816	0.094	0.042	8.35223e-05	0.126119	0.0551601	NA
asRNA:CR43160	3.95833e-18	0.15742	0.233	0.029	6.27673e-14	1.16145e-58	0.273916	0.21	0.024	1.84171e-54	6.27673e-14	0.15742	NA
asRNA:CR43243	1	0	0	0	1	1	0	0	0	1	1	0	NA
asRNA:CR43257	0.197227	-0.00574216	0	0.006	1	0.711532	0.000853204	0.003	0.003	1	1	-0.00574216	NA
asRNA:CR43259	0.180076	0.00835081	0.004	0	1	0.323742	0.0014246	0.001	0	1	1	0.0014246	NA
asRNA:CR43299	9.33315e-13	0.167501	0.282	0.083	1.47996e-08	4.40177e-30	0.206403	0.179	0.05	6.97988e-26	1.47996e-08	0.167501	NA
asRNA:CR43413	4.60592e-05	0.0297401	0.053	0.006	0.73036	2.76345e-15	0.0590175	0.051	0.004	4.382e-11	0.73036	0.0297401	NA
asRNA:CR43425	0.708441	-0.00165595	0.011	0.015	1	0.00114125	-0.00432576	0.01	0.025	1	1	-0.00165595	NA
asRNA:CR43426	2.71712e-19	0.144666	0.203	0.015	4.30854e-15	7.24387e-36	0.160576	0.14	0.018	1.14866e-31	4.30854e-15	0.144666	NA
asRNA:CR43429	0.692002	-0.00356297	0.011	0.008	1	0.0268392	0.00748648	0.013	0.005	1	1	-0.00356297	NA
asRNA:CR43430	0.00142344	0.0197836	0.071	0.023	1	0.00166159	0.0515259	0.051	0.03	1	1	0.0197836	NA
asRNA:CR43433	0.464549	0.000890974	0.011	0.006	1	0.543963	0.00596407	0.008	0.006	1	1	0.000890974	NA
asRNA:CR43454	1	0	0	0	1	1	0	0	0	1	1	0	NA
asRNA:CR43460	0.465932	-0.00505794	0.004	0.008	1	0.00797916	-0.00863221	0.01	0.022	1	1	-0.00505794	NA
asRNA:CR43463	5.58778e-06	0.0547463	0.102	0.025	0.0886054	2.64067e-09	0.033854	0.037	0.006	4.18731e-05	0.0886054	0.033854	NA
asRNA:CR43464	2.77074e-06	0.0538335	0.045	0	0.0439357	8.89071e-06	0.0206051	0.018	0.002	0.14098	0.14098	0.0206051	NA
asRNA:CR43465	0.240876	0.00826882	0.071	0.05	1	0.000165816	0.0523408	0.058	0.031	1	1	0.00826882	NA
asRNA:CR43466	1.33133e-05	0.0615021	0.068	0.01	0.211109	7.76984e-16	0.0932945	0.074	0.014	1.23206e-11	0.211109	0.0615021	NA
asRNA:CR43467	1	0	0	0	1	0.979055	-0.000616371	0.001	0.001	1	1	0	NA
asRNA:CR43468	0.0722827	-0.0179905	0.019	0.044	1	0.000811372	-0.00549283	0.024	0.046	1	1	-0.00549283	NA
asRNA:CR43469	0.167233	-0.00537586	0.008	0.021	1	0.00492901	-0.00367356	0.007	0.018	1	1	-0.00367356	NA
asRNA:CR43470	0.458968	0.00650758	0.011	0.006	1	0.0232192	-0.0001511	0.007	0.016	1	1	-0.0001511	NA
asRNA:CR43472	0.180076	0.00621497	0.004	0	1	0.162646	0.00162503	0.001	0	1	1	0.00162503	NA
asRNA:CR43474	0.0575596	0.00825497	0.008	0	1	2.54408e-06	0.0192086	0.018	0.001	0.0403415	1	0.00825497	NA
asRNA:CR43476	0.000700692	0.0253098	0.041	0.006	1	7.19673e-09	0.0360001	0.036	0.006	0.000114119	1	0.0253098	NA
asRNA:CR43477	1.18559e-10	0.079908	0.098	0.004	1.87998e-06	4.01098e-24	0.0932387	0.075	0.004	6.36021e-20	1.87998e-06	0.079908	NA
asRNA:CR43478	1	0	0	0	1	1	0	0	0	1	1	0	NA
asRNA:CR43480	0.0471506	0.0157439	0.019	0.004	1	7.39469e-08	0.035677	0.034	0.007	0.00117258	1	0.0157439	NA
asRNA:CR43481	0.0285988	0.057994	0.222	0.156	1	0.00178717	-0.0032177	0.145	0.192	1	1	-0.0032177	NA
asRNA:CR43609	0.179989	0.00978955	0.12	0.09	1	0.00127465	-0.00305367	0.083	0.119	1	1	-0.00305367	NA
asRNA:CR43614	0.000851768	-0.129734	0.248	0.348	1	1.37406e-45	-0.176255	0.144	0.37	2.17885e-41	1	-0.129734	NA
asRNA:CR43615	1	0	0	0	1	0.00154688	0.0101559	0.008	0.001	1	1	0	NA
asRNA:CR43629	0.192242	0.00181647	0.023	0.01	1	0.31087	-0.00434236	0.012	0.016	1	1	-0.00434236	NA
asRNA:CR43636	0.180076	0.000669243	0.004	0	1	0.0482084	0.0024343	0.003	0	1	1	0.000669243	NA
asRNA:CR43637	4.92641e-20	0.23783	0.305	0.058	7.81181e-16	8.5067e-47	0.234549	0.208	0.038	1.34891e-42	7.81181e-16	0.234549	NA
asRNA:CR43683	0.121513	-0.0103865	0.004	0.017	1	0.29105	0.00107585	0.006	0.01	1	1	-0.0103865	NA
asRNA:CR43723	0.692002	-0.00405853	0.008	0.01	1	0.791431	-0.00155883	0.009	0.01	1	1	-0.00155883	NA
asRNA:CR43728	0.0575596	0.00786418	0.008	0	1	0.0793848	-0.00252717	0	0.002	1	1	-0.00252717	NA
asRNA:CR43730	0.208192	0.018049	0.041	0.025	1	0.769079	0.0101077	0.029	0.031	1	1	0.0101077	NA
asRNA:CR43735	7.66418e-11	0.0771175	0.124	0.013	1.21531e-06	3.24518e-38	0.153641	0.122	0.007	5.14588e-34	1.21531e-06	0.0771175	NA
asRNA:CR43767	0.124245	8.73483e-05	0.004	0.017	1	0.494708	0.00644409	0.006	0.005	1	1	8.73483e-05	NA
asRNA:CR43786	0.000972484	0.0217643	0.045	0.008	1	3.21174e-09	0.0422582	0.033	0.004	5.09285e-05	1	0.0217643	NA
asRNA:CR43787	0.0199012	0.00819055	0.011	0	1	0.036663	0.00633024	0.004	0.001	1	1	0.00633024	NA
asRNA:CR43806	0.260816	0.0123964	0.008	0.002	1	0.000611353	0.00983634	0.008	0	1	1	0.00983634	NA
asRNA:CR43809	0.26357	0.00164974	0.008	0.002	1	0.549437	0.00256836	0.008	0.006	1	1	0.00164974	NA
asRNA:CR43820	6.93996e-07	0.0470062	0.064	0.004	0.0110047	3.43848e-17	0.0754762	0.067	0.009	5.4524e-13	0.0110047	0.0470062	NA
asRNA:CR43824	0.00897862	0.0212831	0.06	0.023	1	6.04258e-06	0.0452405	0.046	0.018	0.0958172	1	0.0212831	NA
asRNA:CR43833	0.885671	-0.0140421	0.064	0.06	1	0.413847	0.00722418	0.052	0.06	1	1	-0.0140421	NA
asRNA:CR43842	0.866978	0.00576668	0.023	0.021	1	0.189957	0.00512719	0.011	0.016	1	1	0.00512719	NA
asRNA:CR43864	0.00668532	0.0160242	0.139	0.077	1	0.869833	0.0143683	0.059	0.061	1	1	0.0143683	NA
asRNA:CR43865	0.0504196	0.010935	0.026	0.008	1	5.53192e-06	0.0171149	0.019	0.002	0.0877197	1	0.010935	NA
asRNA:CR43866	0.846108	-0.00046162	0.105	0.11	1	0.00260983	-0.00945108	0.024	0.044	1	1	-0.00046162	NA
asRNA:CR43868	1.44425e-09	0.0990891	0.135	0.023	2.29015e-05	8.84112e-33	0.146555	0.121	0.013	1.40194e-28	2.29015e-05	0.0990891	NA
asRNA:CR43872	0.000810454	0.0174075	0.03	0.002	1	3.5876e-08	0.0286379	0.025	0.002	0.000568886	1	0.0174075	NA
asRNA:CR43875	1	0	0	0	1	1	0	0	0	1	1	0	NA
asRNA:CR43877	0.00460808	0.0358592	0.038	0.008	1	1.92249e-05	0.0243831	0.022	0.005	0.30485	1	0.0243831	NA
asRNA:CR43885	1	0	0	0	1	0.323742	0.000151328	0.001	0	1	1	0	NA
asRNA:CR43889	0.00757898	0.0671492	0.267	0.185	1	0.0612083	0.0831355	0.139	0.123	1	1	0.0671492	NA
asRNA:CR43891	0.674626	-0.00156546	0.004	0.002	1	0.0793848	-0.00189557	0	0.002	1	1	-0.00156546	NA
asRNA:CR43898	0.671735	0.000769341	0.004	0.002	1	0.980606	4.84307e-05	0.001	0.001	1	1	4.84307e-05	NA
asRNA:CR43903	0.233833	0.00417279	0.015	0.006	1	0.0158037	0.00995856	0.015	0.006	1	1	0.00417279	NA
asRNA:CR43906	0.530215	-0.0518615	0.143	0.152	1	2.05154e-13	-0.0326053	0.079	0.169	3.25313e-09	1	-0.0326053	NA
asRNA:CR43908	1	0	0	0	1	1	0	0	0	1	1	0	NA
asRNA:CR43916	0.00623173	0.0223759	0.083	0.035	1	0.29955	0.00402039	0.077	0.088	1	1	0.00402039	NA
asRNA:CR43926	0.674626	-0.000325043	0.004	0.002	1	0.0633631	0.00205882	0.004	0.001	1	1	-0.000325043	NA
asRNA:CR43933	0.0708188	0.0238697	0.135	0.092	1	0.345966	0.018353	0.079	0.09	1	1	0.018353	NA
asRNA:CR43936	1	0	0	0	1	0.162646	0.000653321	0.001	0	1	1	0	NA
asRNA:CR43944	0.0763447	0.00757528	0.086	0.052	1	0.0899873	-0.00474065	0.056	0.072	1	1	-0.00474065	NA
asRNA:CR43948	0.197227	-0.00326536	0	0.006	1	0.170681	-0.00157273	0.001	0.003	1	1	-0.00157273	NA
asRNA:CR43957	0.0175258	-0.0909971	0.395	0.477	1	4.2059e-19	-0.112141	0.298	0.47	6.66929e-15	1	-0.0909971	NA
asRNA:CR43959	0.262191	0.00133691	0.008	0.002	1	0.552765	0.00233578	0.004	0.003	1	1	0.00133691	NA
asRNA:CR43964	0.674626	0.000611589	0.004	0.002	1	0.14703	-0.00102804	0.001	0.004	1	1	-0.00102804	NA
asRNA:CR43971	0.0146165	0.0112235	0.019	0.002	1	0.766857	0.00117722	0.003	0.003	1	1	0.00117722	NA
asRNA:CR43979	0.395344	0.00100107	0.015	0.008	1	0.00507845	0.00857965	0.008	0.001	1	1	0.00100107	NA
asRNA:CR43981	0.0246325	0.00690637	0.064	0.029	1	0.443507	0.00254073	0.024	0.028	1	1	0.00254073	NA
asRNA:CR44018	0.671735	0.0016389	0.004	0.002	1	0.188437	0.00261968	0.003	0.001	1	1	0.0016389	NA
asRNA:CR44019	0.605126	0.00160511	0.026	0.033	1	0.726439	0.00645466	0.017	0.016	1	1	0.00160511	NA
asRNA:CR44020	0.100907	0.00348129	0.011	0.002	1	0.791656	0.00457158	0.004	0.003	1	1	0.00348129	NA
asRNA:CR44021	0.180076	0.00198105	0.004	0	1	0.985742	-0.00105734	0.001	0.001	1	1	-0.00105734	NA
asRNA:CR44029	0.0208212	-0.0784625	0.128	0.192	1	3.69175e-17	-0.0826985	0.107	0.222	5.85401e-13	1	-0.0784625	NA
asRNA:CR44030	0.387015	-0.0441728	0.211	0.229	1	3.04992e-08	-0.0231864	0.121	0.199	0.000483626	1	-0.0231864	NA
asRNA:CR44031	0.000200744	0.0344692	0.109	0.04	1	0.0275306	0.0354444	0.049	0.034	1	1	0.0344692	NA
asRNA:CR44035	0.211225	0.0050472	0.019	0.008	1	0.358901	-0.0028997	0.006	0.009	1	1	-0.0028997	NA
asRNA:CR44045	5.92484e-20	0.152415	0.214	0.017	9.39502e-16	1.14372e-44	0.196634	0.168	0.02	1.81359e-40	9.39502e-16	0.152415	NA
asRNA:CR44046	0.262195	-0.000783677	0.011	0.023	1	0.048119	-0.00686044	0.016	0.026	1	1	-0.000783677	NA
asRNA:CR44047	0.0632894	0.010589	0.041	0.019	1	0.00742344	0.00707566	0.006	0.001	1	1	0.00707566	NA
asRNA:CR44049	0.0875118	0.0111021	0.045	0.023	1	0.00162784	0.0162518	0.02	0.007	1	1	0.0111021	NA
asRNA:CR44052	1.36684e-13	0.0843676	0.124	0.004	2.1674e-09	1.72482e-27	0.0972211	0.082	0.003	2.73504e-23	2.1674e-09	0.0843676	NA
asRNA:CR44053	0.498507	-0.0159409	0.12	0.102	1	0.000340015	-0.0181659	0.066	0.102	1	1	-0.0159409	NA
asRNA:CR44054	0.253982	0.00225714	0.011	0.004	1	0.00641047	-0.005228	0.001	0.008	1	1	-0.005228	NA
asRNA:CR44062	0.458314	-0.000363628	0	0.002	1	1	0	0	0	1	1	0	NA
asRNA:CR44064	0.495148	3.24654e-05	0.019	0.013	1	0.340336	-0.00102266	0.005	0.008	1	1	-0.00102266	NA
asRNA:CR44065	0.0145239	0.0168269	0.019	0.002	1	0.383905	0.00175845	0.006	0.009	1	1	0.00175845	NA
asRNA:CR44067	0.882936	-0.00390171	0.011	0.013	1	0.364298	0.00184527	0.006	0.009	1	1	-0.00390171	NA
asRNA:CR44069	0.371563	0.00221107	0.026	0.017	1	0.154732	-0.00529422	0.006	0.011	1	1	-0.00529422	NA
asRNA:CR44071	1.0868e-15	0.0926543	0.162	0.01	1.72333e-11	6.14178e-35	0.159243	0.132	0.016	9.73903e-31	1.72333e-11	0.0926543	NA
asRNA:CR44083	0.90977	0.00311723	0.011	0.01	1	0.0208986	0.00639946	0.009	0.003	1	1	0.00311723	NA
asRNA:CR44087	1.25961e-06	0.0358815	0.068	0.006	0.0199736	5.86858e-20	0.0755214	0.062	0.003	9.3058e-16	0.0199736	0.0358815	NA
asRNA:CR44093	0.992048	-0.0193715	0.244	0.235	1	4.81171e-06	-0.0103555	0.139	0.208	0.0762993	1	-0.0103555	NA
asRNA:CR44095	0.207896	0.00104698	0.053	0.033	1	0.000906959	-0.00830203	0.027	0.05	1	1	-0.00830203	NA
asRNA:CR44106	0.458314	-0.000857487	0	0.002	1	0.634417	-0.000802947	0.001	0.002	1	1	-0.000802947	NA
asRNA:CR44107	1	0	0	0	1	1	0	0	0	1	1	0	NA
asRNA:CR44108	1	0	0	0	1	0.162646	0.000171115	0.001	0	1	1	0	NA
asRNA:CR44114	0.293029	-0.00101528	0	0.004	1	0.343804	-0.000513353	0.003	0.005	1	1	-0.000513353	NA
asRNA:CR44115	2.77074e-06	0.0287305	0.045	0	0.0439357	1.11003e-10	0.0428517	0.044	0.007	1.76018e-06	0.0439357	0.0287305	NA
asRNA:CR44116	2.94545e-05	0.0203222	0.06	0.008	0.46706	4.58607e-05	0.026655	0.022	0.005	0.727213	0.727213	0.0203222	NA
asRNA:CR44119	0.953647	-0.00813705	0.109	0.108	1	5.14051e-06	-0.0151829	0.059	0.105	0.0815131	1	-0.00813705	NA
asRNA:CR44124	0.069118	-0.00202165	0.015	0.04	1	0.0141223	0.0058345	0.019	0.033	1	1	-0.00202165	NA
asRNA:CR44130	0.113917	-0.00111962	0.015	0.004	1	0.0573484	0.00546278	0.012	0.005	1	1	-0.00111962	NA
asRNA:CR44134	2.75465e-05	0.043806	0.06	0.008	0.436804	3.80521e-15	0.0628212	0.05	0.004	6.03391e-11	0.436804	0.043806	NA
asRNA:CR44137	0.26357	-0.00291325	0.008	0.002	1	0.118625	0.00567949	0.006	0.003	1	1	-0.00291325	NA
asRNA:CR44144	3.89778e-13	0.0821545	0.139	0.01	6.1807e-09	3.11273e-39	0.17999	0.129	0.009	4.93585e-35	6.1807e-09	0.0821545	NA
asRNA:CR44147	0.000101985	0.0269478	0.064	0.013	1	9.5502e-12	0.0609074	0.05	0.009	1.51438e-07	1	0.0269478	NA
asRNA:CR44155	0.464549	2.97542e-05	0.011	0.006	1	0.246664	0.00850656	0.013	0.009	1	1	2.97542e-05	NA
asRNA:CR44160	1.80468e-07	0.05759	0.075	0.006	0.00286168	2.70664e-17	0.0809678	0.067	0.009	4.29192e-13	0.00286168	0.05759	NA
asRNA:CR44165	0.0997473	0.00297795	0.011	0.002	1	0.0133061	0.0075222	0.01	0.003	1	1	0.00297795	NA
asRNA:CR44168	0.209858	0.00650394	0.019	0.008	1	0.0354679	-0.00346679	0.009	0.018	1	1	-0.00346679	NA
asRNA:CR44169	0.70768	-0.00843825	0.023	0.027	1	0.00152029	-0.010833	0.012	0.028	1	1	-0.00843825	NA
asRNA:CR44176	2.14569e-10	0.0821143	0.102	0.006	3.40243e-06	2.10861e-26	0.118757	0.093	0.009	3.34363e-22	3.40243e-06	0.0821143	NA
asRNA:CR44179	0.0100541	0.0335855	0.188	0.117	1	0.000538857	0.0598821	0.095	0.063	1	1	0.0335855	NA
asRNA:CR44181	0.180076	0.00621497	0.004	0	1	0.323742	0.00105959	0.001	0	1	1	0.00105959	NA
asRNA:CR44192	0.180076	0.000733465	0.004	0	1	0.311506	-0.00108557	0	0.001	1	1	-0.00108557	NA
asRNA:CR44201	0.000123614	0.0570093	0.094	0.029	1	5.85773e-05	0.0489503	0.061	0.031	0.928861	1	0.0489503	NA
asRNA:CR44205	2.44295e-07	0.0513218	0.09	0.013	0.00387379	3.68432e-13	0.0601328	0.058	0.01	5.84223e-09	0.00387379	0.0513218	NA
asRNA:CR44207	2.79929e-16	0.120619	0.173	0.013	4.43884e-12	4.01448e-47	0.205377	0.159	0.013	6.36576e-43	4.43884e-12	0.120619	NA
asRNA:CR44224	3.2211e-06	0.0365335	0.064	0.006	0.0510769	4.16521e-15	0.0618263	0.054	0.006	6.60477e-11	0.0510769	0.0365335	NA
asRNA:CR44228	0.114188	0.00199092	0.019	0.006	1	1.08065e-05	0.0213766	0.02	0.003	0.171359	1	0.00199092	NA
asRNA:CR44235	0.0199012	0.00963566	0.011	0	1	2.32085e-07	0.0331847	0.026	0.003	0.00368016	1	0.00963566	NA
asRNA:CR44237	0.294491	-0.0195976	0.038	0.054	1	4.32279e-08	-0.0318873	0.038	0.086	0.000685464	1	-0.0195976	NA
asRNA:CR44238	0.26357	0.00150898	0.008	0.002	1	0.0140767	0.00710764	0.008	0.002	1	1	0.00150898	NA
asRNA:CR44266	4.20167e-08	0.0583263	0.075	0.004	0.000666258	1.35974e-20	0.0812942	0.081	0.01	2.15615e-16	0.000666258	0.0583263	NA
asRNA:CR44275	0.0021562	0.00747318	0.026	0.002	1	0.000204767	0.0124528	0.017	0.003	1	1	0.00747318	NA
asRNA:CR44287	1.71057e-08	0.0820982	0.12	0.021	0.000271246	5.62172e-35	0.160972	0.129	0.014	8.91436e-31	0.000271246	0.0820982	NA
asRNA:CR44291	0.0240998	0.0317308	0.184	0.125	1	0.0244277	-0.00764742	0.1	0.127	1	1	-0.00764742	NA
asRNA:CR44293	3.45265e-19	0.192123	0.222	0.023	5.47487e-15	1.87659e-43	0.203477	0.155	0.016	2.97571e-39	5.47487e-15	0.192123	NA
asRNA:CR44297	1	0	0	0	1	1	0	0	0	1	1	0	NA
asRNA:CR44304	3.10751e-16	0.135795	0.169	0.013	4.92757e-12	1.75069e-43	0.16697	0.133	0.006	2.77607e-39	4.92757e-12	0.135795	NA
asRNA:CR44321	1	0	0	0	1	0.578677	0.000173359	0.001	0.001	1	1	0	NA
asRNA:CR44340	0.385987	-0.00693138	0.083	0.065	1	0.805906	0.0141044	0.048	0.047	1	1	-0.00693138	NA
asRNA:CR44351	0.00210827	0.014319	0.041	0.008	1	3.02017e-07	0.0277504	0.029	0.005	0.00478909	1	0.014319	NA
asRNA:CR44367	0.431483	0.00385479	0.03	0.021	1	0.0419797	-0.000621676	0.008	0.016	1	1	-0.000621676	NA
asRNA:CR44368	0.0552244	-0.000394577	0.256	0.185	1	1.17282e-05	-0.00384034	0.127	0.189	0.185974	1	-0.000394577	NA
asRNA:CR44372	0.00562757	0.0118667	0.023	0.002	1	0.00299993	0.0117812	0.014	0.004	1	1	0.0117812	NA
asRNA:CR44374	1	0	0	0	1	1	0	0	0	1	1	0	NA
asRNA:CR44375	0.235506	0.00124386	0.015	0.006	1	0.958841	0.000421686	0.006	0.006	1	1	0.000421686	NA
asRNA:CR44381	0.0666062	-0.0106656	0.038	0.071	1	0.000180714	-0.00691219	0.028	0.054	1	1	-0.00691219	NA
asRNA:CR44382	0.255028	0.00345287	0.011	0.004	1	0.00193471	-0.00462233	0.004	0.014	1	1	-0.00462233	NA
asRNA:CR44386	0.0230748	0.00797943	0.026	0.006	1	0.076912	0.0126461	0.013	0.007	1	1	0.00797943	NA
asRNA:CR44390	0.138474	0.0220047	0.064	0.04	1	0.00181816	-0.00135459	0.023	0.043	1	1	-0.00135459	NA
asRNA:CR44416	8.99963e-19	0.152876	0.233	0.029	1.42707e-14	4.70343e-72	0.280218	0.233	0.018	7.45823e-68	1.42707e-14	0.152876	NA
asRNA:CR44427	2.4052e-09	0.0737305	0.086	0.004	3.81392e-05	3.06646e-17	0.0718055	0.054	0.003	4.86248e-13	3.81392e-05	0.0718055	NA
asRNA:CR44429	0.6195	-0.000297255	0.045	0.038	1	0.533553	0.0082505	0.012	0.01	1	1	-0.000297255	NA
asRNA:CR44431	1.0549e-12	0.100001	0.165	0.023	1.67275e-08	2.23775e-32	0.157672	0.109	0.009	3.54841e-28	1.67275e-08	0.100001	NA
asRNA:CR44509	1	0	0	0	1	1	0	0	0	1	1	0	NA
asRNA:CR44512	0.367369	0.00658219	0.049	0.035	1	0.0562427	-0.00136997	0.049	0.066	1	1	-0.00136997	NA
asRNA:CR44592	0.671735	0.00281461	0.004	0.002	1	0.269879	0.00420299	0.003	0.001	1	1	0.00281461	NA
asRNA:CR44599	0.0260726	0.0214962	0.117	0.069	1	0.205412	0.0117534	0.05	0.061	1	1	0.0117534	NA
asRNA:CR44600	8.73097e-08	0.0627931	0.094	0.013	0.00138447	4.36826e-12	0.0610309	0.055	0.01	6.92674e-08	0.00138447	0.0610309	NA
asRNA:CR44653	0.674626	-0.000753777	0.004	0.002	1	0.162646	0.00280085	0.001	0	1	1	-0.000753777	NA
asRNA:CR44690	0.967346	-0.00968484	0.139	0.14	1	0.0170558	0.00135715	0.062	0.085	1	1	-0.00968484	NA
asRNA:CR44703	0.000965583	0.00828364	0.023	0	1	5.718e-07	0.0242183	0.02	0.001	0.00906703	1	0.00828364	NA
asRNA:CR44704	0.458314	-0.000577809	0	0.002	1	0.162646	0.00274312	0.001	0	1	1	-0.000577809	NA
asRNA:CR44724	0.553119	-0.00223505	0.008	0.004	1	0.21988	0.00202595	0.004	0.002	1	1	-0.00223505	NA
asRNA:CR44793	0.806704	-0.00568329	0.06	0.065	1	0.00487841	-0.0096896	0.029	0.049	1	1	-0.00568329	NA
asRNA:CR44806	0.659746	-0.000225693	0.004	0.006	1	0.793833	-0.00156103	0.008	0.009	1	1	-0.000225693	NA
asRNA:CR44807	0.465932	-0.00192018	0.004	0.008	1	0.174049	-0.00157453	0.013	0.02	1	1	-0.00157453	NA
asRNA:CR44818	0.0385105	0.00449365	0.015	0.002	1	0.0233871	0.00243775	0.006	0.001	1	1	0.00243775	NA
asRNA:CR44840	1	0	0	0	1	0.162646	0.00151457	0.001	0	1	1	0	NA
asRNA:CR44841	0.545637	0.00357078	0.008	0.004	1	0.0871762	0.000941284	0.002	0	1	1	0.000941284	NA
asRNA:CR44843	0.00691498	0.0547191	0.143	0.081	1	0.108351	0.0136422	0.067	0.083	1	1	0.0136422	NA
asRNA:CR44847	4.29782e-07	0.0558172	0.083	0.01	0.00681506	2.06157e-15	0.0734866	0.063	0.009	3.26903e-11	0.00681506	0.0558172	NA
asRNA:CR44849	0.00132623	0.0211399	0.034	0.004	1	4.33883e-06	0.0172406	0.017	0.001	0.0688008	1	0.0172406	NA
asRNA:CR44850	0.000965583	0.0228388	0.023	0	1	0.0207127	0.00954789	0.009	0.003	1	1	0.00954789	NA
asRNA:CR44866	0.837921	-0.00221338	0.008	0.006	1	0.892481	-0.000552346	0.008	0.008	1	1	-0.000552346	NA
asRNA:CR44873	0.837921	-0.00206954	0.008	0.006	1	0.974446	-0.000386384	0.002	0.002	1	1	-0.000386384	NA
asRNA:CR44891	0.180076	0.00141227	0.004	0	1	0.979055	-0.00142717	0.001	0.001	1	1	-0.00142717	NA
asRNA:CR44892	0.260816	0.001754	0.008	0.002	1	0.635243	0.000979408	0.001	0.002	1	1	0.000979408	NA
asRNA:CR44894	0.821671	-0.110248	0.417	0.398	1	4.16036e-13	-0.095362	0.271	0.41	6.59709e-09	1	-0.095362	NA
asRNA:CR44896	1	0	0	0	1	1	0	0	0	1	1	0	NA
asRNA:CR44897	0.26357	0.000733092	0.008	0.002	1	0.0085242	0.0111914	0.008	0.001	1	1	0.000733092	NA
asRNA:CR44907	0.293029	-0.00360784	0	0.004	1	0.681368	-1.6732e-05	0.002	0.003	1	1	-1.6732e-05	NA
asRNA:CR44910	0.293029	-0.00524372	0	0.004	1	0.0960402	-0.00223184	0.001	0.003	1	1	-0.00223184	NA
asRNA:CR44911	1.36523e-06	0.083904	0.12	0.031	0.0216484	5.36948e-24	0.133566	0.118	0.025	8.51438e-20	0.0216484	0.083904	NA
asRNA:CR44958	0.0953551	-0.00773493	0	0.01	1	0.0525179	-0.00251536	0.001	0.005	1	1	-0.00251536	NA
asRNA:CR44959	0.0953551	-0.00351304	0	0.01	1	0.397361	-0.000224803	0.001	0.003	1	1	-0.000224803	NA
asRNA:CR44960	0.302581	-0.0298429	0.056	0.075	1	6.03068e-06	-0.0134345	0.04	0.079	0.0956286	1	-0.0134345	NA
asRNA:CR44961	0.253982	0.0113538	0.011	0.004	1	0.728879	0.00266715	0.003	0.002	1	1	0.00266715	NA
asRNA:CR44962	0.396532	-0.0113926	0.023	0.033	1	4.27761e-07	-0.011441	0.02	0.054	0.006783	1	-0.0113926	NA
asRNA:CR44968	1	0	0	0	1	0.985742	-4.19441e-05	0.001	0.001	1	1	0	NA
asRNA:CR44969	3.89191e-05	0.0339223	0.098	0.027	0.617141	1.24158e-09	0.090618	0.08	0.031	1.96878e-05	0.617141	0.0339223	NA
asRNA:CR44972	0.0575596	0.0026804	0.008	0	1	0.981123	0.00103079	0.001	0.001	1	1	0.00103079	NA
asRNA:CR44975	0.180076	0.00228742	0.004	0	1	0.459642	0.00281448	0.005	0.007	1	1	0.00228742	NA
asRNA:CR44976	0.919331	-0.00465283	0.03	0.031	1	0.286902	0.00882088	0.033	0.026	1	1	-0.00465283	NA
asRNA:CR44981	0.242658	0.00502024	0.056	0.038	1	0.0883508	0.0217216	0.056	0.043	1	1	0.00502024	NA
asRNA:CR44982	0.0471506	0.00428777	0.019	0.004	1	0.00199879	0.016726	0.011	0.002	1	1	0.00428777	NA
asRNA:CR44984	0.687308	0.00350745	0.011	0.008	1	0.316477	2.02232e-05	0.012	0.016	1	1	2.02232e-05	NA
asRNA:CR44987	0.887036	-0.00429507	0.023	0.021	1	0.000883528	-0.00714447	0.014	0.032	1	1	-0.00429507	NA
asRNA:CR44989	2.3752e-05	0.0868484	0.15	0.06	0.376635	7.91441e-06	0.0483224	0.051	0.021	0.125499	0.376635	0.0483224	NA
asRNA:CR44990	0.0245461	0.00593164	0.034	0.01	1	7.40827e-08	0.0365949	0.036	0.008	0.00117473	1	0.00593164	NA
asRNA:CR44992	0.657717	0.0006416	0.004	0.006	1	0.188437	0.00216731	0.003	0.001	1	1	0.0006416	NA
asRNA:CR44995	0.00555463	0.0213148	0.023	0.002	1	2.3168e-06	0.0257347	0.021	0.003	0.0367374	1	0.0213148	NA
asRNA:CR44996	0.26357	-0.00162939	0.008	0.002	1	0.0307624	-0.00369976	0.001	0.005	1	1	-0.00162939	NA
asRNA:CR44998	0.180076	0.00285309	0.004	0	1	0.323742	0.000485953	0.001	0	1	1	0.000485953	NA
asRNA:CR45000	0.326408	-0.00959352	0.023	0.035	1	1.69793e-06	-0.0206975	0.019	0.05	0.0269241	1	-0.00959352	NA
asRNA:CR45001	0.0199012	0.00616478	0.011	0	1	0.0367456	0.00332182	0.004	0.001	1	1	0.00332182	NA
asRNA:CR45007	0.25713	-0.000834	0.011	0.004	1	0.335667	-0.00415723	0.008	0.012	1	1	-0.000834	NA
asRNA:CR45008	0.671735	0.00934627	0.004	0.002	1	0.295022	-0.000541105	0.004	0.007	1	1	-0.000541105	NA
asRNA:CR45009	0.00498367	0.0377365	0.056	0.019	1	0.00382685	0.00287884	0.028	0.049	1	1	0.00287884	NA
asRNA:CR45015	1.19365e-13	0.087757	0.143	0.01	1.89277e-09	6.75757e-39	0.165106	0.133	0.011	1.07155e-34	1.89277e-09	0.087757	NA
asRNA:CR45016	1.63364e-15	0.195327	0.282	0.071	2.59047e-11	2.02159e-60	0.281674	0.232	0.033	3.20564e-56	2.59047e-11	0.195327	NA
asRNA:CR45024	0.180076	0.0007998	0.004	0	1	1	0	0	0	1	1	0	NA
asRNA:CR45028	0.671735	0.00156959	0.004	0.002	1	0.00980424	-0.00240617	0.003	0.01	1	1	-0.00240617	NA
asRNA:CR45041	0.26357	0.00124264	0.008	0.002	1	0.0232046	0.00665894	0.006	0.001	1	1	0.00124264	NA
asRNA:CR45042	0.482366	0.0128129	0.026	0.019	1	8.05202e-05	0.0276639	0.026	0.008	1	1	0.0128129	NA
asRNA:CR45044	7.0042e-08	0.049719	0.079	0.006	0.00111066	2.46342e-06	0.0266807	0.034	0.009	0.0390625	0.0390625	0.0266807	NA
asRNA:CR45046	0.109783	0.0205675	0.015	0.004	1	0.000320786	0.0118948	0.01	0.001	1	1	0.0118948	NA
asRNA:CR45053	2.97951e-07	0.0675108	0.079	0.008	0.00472461	1.70915e-16	0.0658782	0.057	0.005	2.71019e-12	0.00472461	0.0658782	NA
asRNA:CR45056	3.74413e-22	0.178445	0.233	0.017	5.93707e-18	1.74854e-46	0.208355	0.198	0.032	2.77266e-42	5.93707e-18	0.178445	NA
asRNA:CR45104	0.000203677	0.0367204	0.041	0.004	1	1.02484e-11	0.053115	0.038	0.003	1.62509e-07	1	0.0367204	NA
asRNA:CR45108	0.419854	0.0101758	0.03	0.021	1	0.00766506	-0.00957266	0.019	0.035	1	1	-0.00957266	NA
asRNA:CR45121	0.0147096	0.00345514	0.019	0.002	1	0.0778268	0.00342164	0.007	0.003	1	1	0.00342164	NA
asRNA:CR45124	0.111704	0.00291668	0.019	0.006	1	0.796329	0.00143972	0.008	0.009	1	1	0.00143972	NA
asRNA:CR45126	0.962194	-0.0212664	0.083	0.081	1	0.0573034	-0.00342868	0.039	0.054	1	1	-0.00342868	NA
asRNA:CR45129	0.00966321	0.00695279	0.06	0.023	1	0.116368	0.0175001	0.028	0.02	1	1	0.00695279	NA
asRNA:CR45130	0.0226482	0.00813635	0.026	0.006	1	0.0248274	0.0104548	0.011	0.004	1	1	0.00813635	NA
asRNA:CR45131	0.934238	-0.00248507	0.004	0.004	1	0.103208	0.000900078	0.004	0.001	1	1	-0.00248507	NA
asRNA:CR45132	0.18601	0.00404057	0.165	0.129	1	0.00983821	0.0113874	0.065	0.091	1	1	0.00404057	NA
asRNA:CR45133	0.0866109	0.0073797	0.124	0.083	1	0.0417596	0.0043263	0.06	0.079	1	1	0.0043263	NA
asRNA:CR45134	0.197227	-0.00258584	0	0.006	1	0.127445	-0.002619	0.005	0.01	1	1	-0.00258584	NA
asRNA:CR45135	0.117697	0.0173732	0.068	0.042	1	0.783695	0.0120119	0.036	0.038	1	1	0.0120119	NA
asRNA:CR45136	0.0248088	-0.0206796	0	0.019	1	1.65953e-08	-0.016155	0.003	0.027	0.000263151	1	-0.016155	NA
asRNA:CR45137	0.837921	0.00216117	0.008	0.006	1	0.961109	-0.00126579	0.004	0.005	1	1	-0.00126579	NA
asRNA:CR45139	0.872618	0.00345165	0.015	0.017	1	0.345335	-0.00273744	0.014	0.018	1	1	-0.00273744	NA
asRNA:CR45140	0.572319	-0.0139548	0.045	0.054	1	0.00148051	-0.00897247	0.028	0.051	1	1	-0.00897247	NA
asRNA:CR45141	0.545637	0.00549811	0.008	0.004	1	0.815655	0.00391139	0.011	0.012	1	1	0.00391139	NA
asRNA:CR45142	0.0988317	0.00135612	0.026	0.01	1	0.729984	-0.000453797	0.003	0.002	1	1	-0.000453797	NA
asRNA:CR45143	0.458314	-0.000773538	0	0.002	1	0.270091	0.0029422	0.003	0.001	1	1	-0.000773538	NA
asRNA:CR45144	0.458314	-0.00126035	0	0.002	1	0.980089	0.000887817	0.001	0.001	1	1	-0.00126035	NA
asRNA:CR45145	0.589401	0.00728679	0.053	0.044	1	0.247423	0.0160681	0.025	0.019	1	1	0.00728679	NA
asRNA:CR45146	0.849983	-0.00188263	0.034	0.031	1	0.86327	0.0170105	0.032	0.033	1	1	-0.00188263	NA
asRNA:CR45149	0.0575596	0.00894799	0.008	0	1	0.018368	-0.00501341	0.001	0.007	1	1	-0.00501341	NA
asRNA:CR45151	0.0492104	0.00659797	0.075	0.042	1	0.1995	0.025018	0.051	0.041	1	1	0.00659797	NA
asRNA:CR45152	0.659746	0.000777828	0.004	0.006	1	0.141268	0.00541388	0.005	0.002	1	1	0.000777828	NA
asRNA:CR45160	0.28447	0.00248587	0.034	0.021	1	0.159538	0.00922853	0.012	0.007	1	1	0.00248587	NA
asRNA:CR45161	1	0	0	0	1	1	0	0	0	1	1	0	NA
asRNA:CR45162	0.180076	0.00118297	0.004	0	1	0.765537	0.00240964	0.003	0.003	1	1	0.00118297	NA
asRNA:CR45163	0.0575596	0.00114462	0.008	0	1	1	0	0	0	1	1	0	NA
asRNA:CR45164	0.150839	-0.0390839	0.064	0.092	1	1.89859e-05	-0.0115015	0.059	0.102	0.30106	1	-0.0115015	NA
asRNA:CR45167	0.00260752	0.00804717	0.019	0	1	1.56446e-06	0.0211836	0.019	0.001	0.0248076	1	0.00804717	NA
asRNA:CR45171	0.196313	0.0255396	0.278	0.235	1	0.000603015	0.00379063	0.135	0.186	1	1	0.00379063	NA
asRNA:CR45175	0.906673	-0.00690673	0.056	0.058	1	0.126001	0.00231367	0.028	0.037	1	1	-0.00690673	NA
asRNA:CR45182	0.00019772	0.0382638	0.056	0.01	1	1.19296e-06	0.0327094	0.029	0.006	0.0189168	1	0.0327094	NA
asRNA:CR45185	0.718334	0.0071859	0.034	0.029	1	0.00195931	-0.00378279	0.018	0.036	1	1	-0.00378279	NA
asRNA:CR45189	0.00332463	-0.0261352	0.056	0.127	1	8.75295e-19	-0.0702761	0.091	0.207	1.38796e-14	1	-0.0261352	NA
asRNA:CR45190	0.00473633	0.0163099	0.064	0.023	1	0.00359012	0.0231447	0.038	0.02	1	1	0.0163099	NA
asRNA:CR45192	1	0	0	0	1	0.0871762	0.00113595	0.002	0	1	1	0	NA
asRNA:CR45195	0.116246	0.0186492	0.038	0.019	1	0.438966	0.000962513	0.036	0.041	1	1	0.000962513	NA
asRNA:CR45198	0.184873	0.0405994	0.105	0.077	1	0.0552211	0.014578	0.064	0.083	1	1	0.014578	NA
asRNA:CR45202	1.99002e-10	0.104656	0.139	0.021	3.15557e-06	7.99026e-29	0.155927	0.144	0.031	1.26702e-24	3.15557e-06	0.104656	NA
asRNA:CR45205	0.180076	0.00120548	0.004	0	1	0.00741477	0.0060411	0.006	0.001	1	1	0.00120548	NA
asRNA:CR45208	0.332136	-0.000972586	0.004	0.01	1	0.621399	-0.00497876	0.006	0.008	1	1	-0.000972586	NA
asRNA:CR45209	0.674626	-0.00136542	0.004	0.002	1	0.635243	0.000594214	0.001	0.002	1	1	-0.00136542	NA
asRNA:CR45210	1	0	0	0	1	0.579189	0.000174633	0.001	0.001	1	1	0	NA
asRNA:CR45213	0.904192	-0.0019028	0.008	0.008	1	0.0429216	-0.00191238	0.004	0.01	1	1	-0.0019028	NA
asRNA:CR45214	0.0146165	0.00897425	0.019	0.002	1	0.304684	0.00387311	0.006	0.003	1	1	0.00387311	NA
asRNA:CR45257	7.17066e-09	0.0618863	0.075	0.002	0.000113705	1.99698e-16	0.0593007	0.054	0.004	3.16662e-12	0.000113705	0.0593007	NA
asRNA:CR45260	0.0147096	0.00842255	0.019	0.002	1	3.4618e-09	0.0528802	0.035	0.005	5.48938e-05	1	0.00842255	NA
asRNA:CR45264	0.00528401	0.0193147	0.053	0.017	1	0.137488	-0.000561234	0.02	0.029	1	1	-0.000561234	NA
asRNA:CR45268	1	0	0	0	1	0.162646	0.00167369	0.001	0	1	1	0	NA
asRNA:CR45270	0.890343	0.0001267	0.011	0.013	1	0.0517779	-0.00390364	0.004	0.01	1	1	-0.00390364	NA
asRNA:CR45271	1.83136e-14	0.135809	0.132	0.004	2.90398e-10	4.24192e-28	0.11688	0.095	0.007	6.72641e-24	2.90398e-10	0.11688	NA
asRNA:CR45272	1	0	0	0	1	0.311506	-7.09897e-05	0	0.001	1	1	0	NA
asRNA:CR45275	0.46876	-0.0024601	0.011	0.006	1	0.771411	0.00238211	0.005	0.006	1	1	-0.0024601	NA
asRNA:CR45281	0.305726	-0.00642524	0.135	0.108	1	0.0790531	0.00145987	0.058	0.074	1	1	-0.00642524	NA
asRNA:CR45305	0.03781	0.0184442	0.015	0.002	1	3.18253e-06	0.0227243	0.019	0.002	0.0504654	1	0.0184442	NA
asRNA:CR45326	1.12266e-10	0.0710273	0.117	0.01	1.78021e-06	1.11391e-18	0.0959343	0.085	0.016	1.76632e-14	1.78021e-06	0.0710273	NA
asRNA:CR45330	1	0	0	0	1	1	0	0	0	1	1	0	NA
asRNA:CR45341	0.260816	0.00202732	0.008	0.002	1	0.432497	0.000903434	0.003	0.001	1	1	0.000903434	NA
asRNA:CR45342	1	0	0	0	1	1	0	0	0	1	1	0	NA
asRNA:CR45343	0.0575596	0.00573694	0.008	0	1	0.270304	0.00440712	0.003	0.001	1	1	0.00440712	NA
asRNA:CR45350	0.51341	0.00439804	0.064	0.052	1	0.210305	0.00689681	0.031	0.04	1	1	0.00439804	NA
asRNA:CR45366	0.0575596	0.00276804	0.008	0	1	0.333494	0.00514377	0.004	0.002	1	1	0.00276804	NA
asRNA:CR45367	1.00498e-06	0.0276871	0.056	0.002	0.015936	6.53211e-09	0.033712	0.035	0.005	0.00010358	0.015936	0.0276871	NA
asRNA:CR45371	0.458314	-0.00104129	0	0.002	1	0.578165	0.00121415	0.001	0.001	1	1	-0.00104129	NA
asRNA:CR45376	0.674626	-1.68566e-05	0.004	0.002	1	0.578677	0.000414901	0.001	0.001	1	1	-1.68566e-05	NA
asRNA:CR45384	1	0	0	0	1	0.167045	0.00325818	0.004	0.001	1	1	0	NA
asRNA:CR45396	0.0789545	-0.0131764	0.026	0.054	1	0.00120227	-0.00680408	0.015	0.033	1	1	-0.00680408	NA
asRNA:CR45397	1	0	0	0	1	0.0871762	0.00212581	0.002	0	1	1	0	NA
asRNA:CR45445	0.687308	0.0026116	0.011	0.008	1	0.774129	-0.000656794	0.006	0.007	1	1	-0.000656794	NA
asRNA:CR45466	0.944517	-0.00191677	0.03	0.029	1	0.102065	0.000831314	0.04	0.053	1	1	-0.00191677	NA
asRNA:CR45467	0.56993	-0.0088005	0.015	0.021	1	0.936724	0.00594625	0.014	0.014	1	1	-0.0088005	NA
asRNA:CR45468	0.136107	-0.00270445	0	0.008	1	0.0871762	0.00176192	0.002	0	1	1	-0.00270445	NA
asRNA:CR45469	0.458314	-0.00122287	0	0.002	1	0.985742	-0.000586775	0.001	0.001	1	1	-0.000586775	NA
asRNA:CR45479	0.460259	0.00890473	0.079	0.065	1	3.12205e-05	-0.0042149	0.035	0.068	0.495063	1	-0.0042149	NA
asRNA:CR45481	0.165438	0.00276904	0.053	0.031	1	2.21515e-06	-0.0386716	0.065	0.114	0.0351257	1	-0.0386716	NA
asRNA:CR45485	0.167067	-0.0307304	0.038	0.06	1	0.00113202	-0.0155798	0.029	0.052	1	1	-0.0155798	NA
asRNA:CR45501	0.0689037	0.00612325	0.098	0.06	1	0.0265802	-0.00255802	0.028	0.043	1	1	-0.00255802	NA
asRNA:CR45518	0.674626	-0.000472944	0.004	0.002	1	0.579189	0.000247953	0.001	0.001	1	1	-0.000472944	NA
asRNA:CR45520	0.0997473	0.00381647	0.011	0.002	1	0.000772792	0.0146368	0.016	0.004	1	1	0.00381647	NA
asRNA:CR45525	1	0	0	0	1	0.323742	0.00108807	0.001	0	1	1	0	NA
asRNA:CR45528	0.230401	-0.000789176	0.041	0.025	1	0.0141891	-0.00387206	0.028	0.044	1	1	-0.000789176	NA
asRNA:CR45535	1	0	0	0	1	1	0	0	0	1	1	0	NA
asRNA:CR45538	0.000965583	0.0151151	0.023	0	1	3.25433e-11	0.0581524	0.038	0.004	5.16039e-07	1	0.0151151	NA
asRNA:CR45549	0.0184858	0.016316	0.098	0.052	1	0.0143996	0.0347813	0.058	0.039	1	1	0.016316	NA
asRNA:CR45600	6.00105e-12	0.17819	0.278	0.088	9.51586e-08	1.7512e-08	0.1218	0.189	0.123	0.000277688	0.000277688	0.1218	NA
asRNA:CR45601	1	0	0	0	1	0.152153	-0.000257634	0	0.001	1	1	0	NA
asRNA:CR45604	0.100844	0.00734488	0.026	0.01	1	0.29109	0.00487059	0.015	0.01	1	1	0.00487059	NA
asRNA:CR45611	0.714801	0.00253985	0.015	0.019	1	0.581004	-0.000346835	0.004	0.006	1	1	-0.000346835	NA
asRNA:CR45612	0.769577	0.000480694	0.015	0.013	1	0.111327	-0.00334766	0.004	0.009	1	1	-0.00334766	NA
asRNA:CR45620	0.564323	-0.00492273	0.03	0.023	1	0.0334171	-0.0113276	0.031	0.045	1	1	-0.00492273	NA
asRNA:CR45621	0.717737	0.00187352	0.011	0.015	1	0.102478	0.00533755	0.004	0.001	1	1	0.00187352	NA
asRNA:CR45623	0.0190215	0.0113955	0.023	0.004	1	0.197022	0.0023827	0.008	0.005	1	1	0.0023827	NA
asRNA:CR45629	0.769577	0.00204328	0.015	0.013	1	0.473345	-0.002966	0.006	0.008	1	1	-0.002966	NA
asRNA:CR45648	0.00260752	0.0137786	0.019	0	1	0.0283802	0.00877389	0.01	0.003	1	1	0.00877389	NA
asRNA:CR45663	0.0575596	0.00323989	0.008	0	1	0.329098	0.00245504	0.002	0.001	1	1	0.00245504	NA
asRNA:CR45682	0.671735	0.000556718	0.004	0.002	1	0.979572	-0.00105509	0.001	0.001	1	1	-0.00105509	NA
asRNA:CR45683	0.00517531	0.0176358	0.06	0.021	1	0.497759	0.00241332	0.013	0.016	1	1	0.00241332	NA
asRNA:CR45712	0.458314	-0.000264113	0	0.002	1	0.0793848	-0.0017909	0	0.002	1	1	-0.000264113	NA
asRNA:CR45713	0.677093	0.00447853	0.03	0.025	1	0.355947	-4.7935e-05	0.015	0.019	1	1	-4.7935e-05	NA
asRNA:CR45714	0.0380423	0.00367136	0.015	0.002	1	0.293826	0.000476345	0.004	0.007	1	1	0.000476345	NA
asRNA:CR45715	0.0233763	0.0124302	0.041	0.015	1	1.58461e-05	-0.0123201	0.035	0.07	0.251271	1	-0.0123201	NA
asRNA:CR45738	0.100907	0.000741371	0.011	0.002	1	0.0458258	0.00854299	0.011	0.005	1	1	0.000741371	NA
asRNA:CR45778	0.00338395	0.0438741	0.079	0.031	1	0.0626663	0.0420679	0.057	0.043	1	1	0.0420679	NA
asRNA:CR45789	0.458314	-0.00109258	0	0.002	1	0.635243	0.000130447	0.001	0.002	1	1	-0.00109258	NA
asRNA:CR45797	2.2327e-08	0.0660108	0.094	0.01	0.000354039	7.0661e-14	0.0712946	0.063	0.012	1.12047e-09	0.000354039	0.0660108	NA
asRNA:CR45798	0.048104	0.00947464	0.019	0.004	1	0.000470957	0.0131657	0.013	0.002	1	1	0.00947464	NA
asRNA:CR45800	1	0	0	0	1	0.305575	0.000640129	0.001	0.002	1	1	0	NA
asRNA:CR45801	0.0575596	0.0076633	0.008	0	1	0.00124323	0.012765	0.012	0.002	1	1	0.0076633	NA
asRNA:CR45802	1	0	0	0	1	0.311506	-0.000189876	0	0.001	1	1	0	NA
asRNA:CR45804	0.0991714	0.00874081	0.011	0.002	1	0.0243431	0.0145879	0.011	0.004	1	1	0.00874081	NA
asRNA:CR45806	0.0488171	0.00199152	0.034	0.013	1	0.60022	0.00759938	0.013	0.015	1	1	0.00199152	NA
asRNA:CR45807	0.838736	-0.00828794	0.019	0.021	1	0.0297571	-0.0010143	0.019	0.031	1	1	-0.0010143	NA
asRNA:CR45812	2.99219e-21	0.201437	0.271	0.035	4.74471e-17	1.95232e-60	0.291523	0.232	0.032	3.0958e-56	4.74471e-17	0.201437	NA
asRNA:CR45813	0.0143404	0.00701984	0.019	0.002	1	0.0131184	0.00984605	0.01	0.003	1	1	0.00701984	NA
asRNA:CR45814	5.10559e-05	0.0318484	0.034	0	0.809593	5.86976e-09	0.0316543	0.026	0.001	9.30768e-05	0.809593	0.0316543	NA
asRNA:CR45815	0.596867	0.0050881	0.034	0.027	1	0.254658	0.0167697	0.026	0.02	1	1	0.0050881	NA
asRNA:CR45818	0.000170185	0.0237284	0.075	0.019	1	1.29508e-15	0.0849519	0.068	0.012	2.05361e-11	1	0.0237284	NA
asRNA:CR45822	0.931665	-0.00247752	0.004	0.004	1	0.712177	0.000760192	0.003	0.003	1	1	-0.00247752	NA
asRNA:CR45827	0.000258192	0.0269756	0.064	0.015	1	6.35487e-10	0.0402063	0.042	0.007	1.00769e-05	1	0.0269756	NA
asRNA:CR45828	0.44179	-0.00733963	0.023	0.015	1	0.650877	0.00289491	0.006	0.005	1	1	-0.00733963	NA
asRNA:CR45829	0.458314	-0.000613423	0	0.002	1	0.986473	0.000656218	0.001	0.001	1	1	-0.000613423	NA
asRNA:CR45830	1	0	0	0	1	0.162646	0.00202203	0.001	0	1	1	0	NA
asRNA:CR45831	0.839883	6.92599e-05	0.008	0.006	1	0.00648136	-0.00314109	0.002	0.009	1	1	-0.00314109	NA
asRNA:CR45832	3.97618e-08	0.0887082	0.098	0.013	0.000630503	1.81134e-23	0.118221	0.099	0.015	2.87225e-19	0.000630503	0.0887082	NA
asRNA:CR45834	5.55434e-25	0.203886	0.226	0.006	8.80752e-21	1.44212e-62	0.255398	0.19	0.009	2.28678e-58	8.80752e-21	0.203886	NA
asRNA:CR45835	0.256459	-0.0082135	0.011	0.023	1	0.0170403	-0.0047777	0.009	0.019	1	1	-0.0047777	NA
asRNA:CR45865	0.643808	-0.0122741	0.128	0.142	1	0.0227158	0.00827119	0.086	0.113	1	1	-0.0122741	NA
asRNA:CR45867	0.458968	0.00375453	0.011	0.006	1	0.800406	0.000429215	0.008	0.009	1	1	0.000429215	NA
asRNA:CR45868	0.180076	0.00178124	0.004	0	1	0.41111	-0.000868582	0.004	0.006	1	1	-0.000868582	NA
asRNA:CR45869	0.180076	0.00100883	0.004	0	1	0.579189	-0.000667876	0.001	0.001	1	1	-0.000667876	NA
asRNA:CR45870	0.912923	0.004344	0.011	0.01	1	0.522088	0.00180208	0.008	0.01	1	1	0.00180208	NA
asRNA:CR45871	0.196445	0.00804891	0.034	0.019	1	0.384973	0.00104574	0.017	0.022	1	1	0.00104574	NA
asRNA:CR45873	0.803796	-0.00102012	0.053	0.048	1	0.0424215	-0.00617136	0.031	0.045	1	1	-0.00102012	NA
asRNA:CR45874	0.166686	0.0159303	0.12	0.09	1	0.0137989	0.00315608	0.06	0.083	1	1	0.00315608	NA
asRNA:CR45875	0.293029	-0.0031825	0	0.004	1	0.67993	-0.0019829	0.002	0.003	1	1	-0.0019829	NA
asRNA:CR45882	0.180076	0.000796768	0.004	0	1	0.00176643	0.0107412	0.006	0	1	1	0.000796768	NA
asRNA:CR45885	0.180076	0.0011136	0.004	0	1	0.976135	0.00162577	0.002	0.002	1	1	0.0011136	NA
asRNA:CR45886	6.44422e-24	0.216617	0.244	0.017	1.02186e-19	5.20708e-44	0.210674	0.168	0.022	8.25686e-40	1.02186e-19	0.210674	NA
asRNA:CR45889	0.0880218	-0.0124284	0.004	0.019	1	0.00546923	-0.00728828	0.003	0.012	1	1	-0.00728828	NA
asRNA:CR45890	0.197227	-0.0129927	0	0.006	1	0.501171	0.00219856	0.003	0.002	1	1	-0.0129927	NA
asRNA:CR45891	0.849983	0.00522837	0.034	0.031	1	0.0741247	-0.00292008	0.018	0.028	1	1	-0.00292008	NA
asRNA:CR45892	0.458314	-0.000426441	0	0.002	1	0.299355	-0.000869413	0.002	0.004	1	1	-0.000426441	NA
asRNA:CR45894	0.0199012	0.00872001	0.011	0	1	0.553314	0.000973509	0.004	0.003	1	1	0.000973509	NA
asRNA:CR45895	0.253982	0.0045298	0.011	0.004	1	0.297861	0.00636932	0.008	0.005	1	1	0.0045298	NA
asRNA:CR45896	0.235377	-0.00340245	0.03	0.017	1	0.132257	0.0116165	0.019	0.012	1	1	-0.00340245	NA
asRNA:CR45907	0.319199	0.00767202	0.06	0.044	1	0.000718178	-0.0120917	0.046	0.075	1	1	-0.0120917	NA
asRNA:CR45908	0.260816	0.00854222	0.008	0.002	1	0.981123	0.00145954	0.001	0.001	1	1	0.00145954	NA
asRNA:CR45909	0.305518	-0.00587204	0.023	0.013	1	0.591435	0.000123171	0.009	0.007	1	1	-0.00587204	NA
asRNA:CR45912	0.460359	0.00584224	0.011	0.006	1	0.644002	0.00314793	0.007	0.009	1	1	0.00314793	NA
asRNA:CR45924	0.458314	-0.00503587	0	0.002	1	0.152153	-0.00175656	0	0.001	1	1	-0.00175656	NA
asRNA:CR45925	0.695738	-0.00563559	0.03	0.025	1	0.354592	0.00230066	0.021	0.026	1	1	-0.00563559	NA
asRNA:CR45926	0.00205853	0.0195932	0.083	0.031	1	6.33703e-05	0.0569355	0.067	0.036	1	1	0.0195932	NA
asRNA:CR45927	9.3309e-06	0.0859711	0.124	0.04	0.14796	5.10044e-10	0.0734238	0.075	0.026	8.08776e-06	0.14796	0.0734238	NA
asRNA:CR45928	0.135198	0.0145852	0.064	0.04	1	0.699262	0.0131958	0.027	0.03	1	1	0.0131958	NA
asRNA:CR45929	0.293029	-0.00530058	0	0.004	1	0.329741	0.00267362	0.002	0.001	1	1	-0.00530058	NA
asRNA:CR45943	0.00182511	0.0551581	0.192	0.108	1	0.0794854	0.0211788	0.109	0.135	1	1	0.0211788	NA
asRNA:CR45944	0.653665	-0.00225195	0.004	0.006	1	0.000294002	-0.0108	0.004	0.017	1	1	-0.00225195	NA
asRNA:CR45951	0.584524	-0.00107803	0.015	0.01	1	0.76395	-0.00303369	0.005	0.006	1	1	-0.00107803	NA
asRNA:CR45952	0.0953551	-0.00871995	0	0.01	1	0.0984583	0.00537135	0.01	0.005	1	1	-0.00871995	NA
asRNA:CR45955	0.655594	0.00810385	0.019	0.015	1	0.000730883	0.0164818	0.017	0.005	1	1	0.00810385	NA
asRNA:CR45960	2.95294e-17	0.108133	0.162	0.006	4.68247e-13	7.14049e-35	0.147043	0.122	0.011	1.13227e-30	4.68247e-13	0.108133	NA
asRNA:CR45968	2.45611e-05	0.0600632	0.083	0.019	0.389465	5.09414e-24	0.120531	0.093	0.012	8.07778e-20	0.389465	0.0600632	NA
asRNA:CR45969	0.262195	0.00485259	0.026	0.015	1	0.333909	-9.15439e-05	0.008	0.012	1	1	-9.15439e-05	NA
asRNA:CR45970	0.0199538	0.00642807	0.023	0.004	1	0.772759	-0.00366344	0.006	0.007	1	1	-0.00366344	NA
asRNA:CR45974	0.002613	0.00961516	0.045	0.01	1	0.00457674	0.0158935	0.02	0.008	1	1	0.00961516	NA
asRNA:CR45995	0.0575596	0.00207487	0.008	0	1	0.00892717	0.00612221	0.004	0	1	1	0.00207487	NA
asRNA:CR45999	0.000223421	0.0498284	0.12	0.048	1	0.853149	0.0102567	0.031	0.032	1	1	0.0102567	NA
asRNA:CR46005	0.136827	0.0225157	0.169	0.129	1	0.135435	0.00715031	0.068	0.083	1	1	0.00715031	NA
asRNA:CR46012	1.20576e-06	0.0359062	0.068	0.006	0.0191197	8.11797e-18	0.0735282	0.061	0.005	1.28727e-13	0.0191197	0.0359062	NA
asRNA:CR46018	0.100907	0.00191498	0.011	0.002	1	0.973106	0.00312706	0.003	0.003	1	1	0.00191498	NA
asRNA:CR46020	1	0	0	0	1	0.00536028	0.0112303	0.01	0.002	1	1	0	NA
asRNA:CR46029	0.0468457	0.0111483	0.034	0.013	1	0.714098	0.0027647	0.014	0.016	1	1	0.0027647	NA
asRNA:CR46033	0.557203	-0.00822922	0.011	0.017	1	0.640953	0.010001	0.017	0.02	1	1	-0.00822922	NA
asRNA:CR46034	1	0	0	0	1	0.323742	0.000851331	0.001	0	1	1	0	NA
asRNA:CR46038	0.000298458	0.0250655	0.034	0.002	1	0.00405019	0.013326	0.015	0.005	1	1	0.013326	NA
asRNA:CR46044	0.694015	0.00550422	0.045	0.04	1	0.0710162	0.00267726	0.023	0.034	1	1	0.00267726	NA
asRNA:CR46045	0.674626	-0.000259835	0.004	0.002	1	0.0793848	-0.00166715	0	0.002	1	1	-0.000259835	NA
asRNA:CR46047	0.0199012	0.0139296	0.011	0	1	0.00259283	0.0101722	0.008	0.001	1	1	0.0101722	NA
asRNA:CR46048	0.936811	0.00653606	0.004	0.004	1	0.0625859	0.0063758	0.005	0.001	1	1	0.0063758	NA
asRNA:CR46049	1	0	0	0	1	0.0214666	0.0073365	0.005	0.001	1	1	0	NA
asRNA:CR46050	6.54441e-17	0.121587	0.158	0.006	1.03775e-12	7.4834e-47	0.200404	0.145	0.007	1.18664e-42	1.03775e-12	0.121587	NA
asRNA:CR46054	0.000508816	0.0275931	0.038	0.004	1	2.60939e-08	0.0300971	0.027	0.003	0.00041377	1	0.0275931	NA
asRNA:CR46055	0.436782	-0.00607682	0.038	0.027	1	0.000774604	-0.0106318	0.03	0.054	1	1	-0.00607682	NA
asRNA:CR46058	1	0	0	0	1	0.311506	-5.67022e-05	0	0.001	1	1	0	NA
asRNA:CR46065	0.00833277	0.0110937	0.026	0.004	1	0.010815	0.0131865	0.012	0.004	1	1	0.0110937	NA
asRNA:CR46066	2.52376e-10	0.0768337	0.102	0.006	4.00192e-06	9.66018e-29	0.103087	0.091	0.005	1.53181e-24	4.00192e-06	0.0768337	NA
asRNA:CR46067	0.100326	0.0052177	0.011	0.002	1	0.0659065	0.00716314	0.008	0.003	1	1	0.0052177	NA
asRNA:CR46068	0.461754	0.00568122	0.011	0.006	1	0.00127638	0.0148623	0.013	0.003	1	1	0.00568122	NA
asRNA:CR46069	0.000965583	0.0124811	0.023	0	1	7.51902e-05	0.0155352	0.01	0	1	1	0.0124811	NA
asRNA:CR46070	0.336257	0.00560273	0.019	0.01	1	0.55184	0.00689537	0.013	0.011	1	1	0.00560273	NA
asRNA:CR46071	0.674626	-0.000452949	0.004	0.002	1	0.311506	-9.12414e-05	0	0.001	1	1	-9.12414e-05	NA
asRNA:CR46081	0.0575596	0.0022416	0.008	0	1	0.972741	-0.000140671	0.003	0.003	1	1	-0.000140671	NA
asRNA:CR46082	0.0575596	0.00489127	0.008	0	1	0.0155021	0.0030246	0.004	0	1	1	0.0030246	NA
asRNA:CR46089	0.0815074	0.0155565	0.083	0.05	1	0.355168	0.00987239	0.045	0.053	1	1	0.00987239	NA
asRNA:CR46091	1.08059e-13	0.123916	0.143	0.01	1.71349e-09	9.28503e-32	0.138889	0.118	0.013	1.47233e-27	1.71349e-09	0.123916	NA
asRNA:CR46092	0.000360571	0.0208401	0.026	0	1	5.35599e-05	0.0167238	0.014	0.001	0.849299	1	0.0167238	NA
asRNA:CR46093	0.84451	-0.0234316	0.154	0.144	1	8.25212e-05	-0.00781769	0.05	0.087	1	1	-0.00781769	NA
asRNA:CR46096	0.843809	-0.00107956	0.008	0.006	1	0.423275	0.00540835	0.008	0.006	1	1	-0.00107956	NA
asRNA:CR46097	0.432215	-0.00222217	0.297	0.254	1	5.90366e-09	-0.0148931	0.129	0.214	9.36144e-05	1	-0.00222217	NA
asRNA:CR46099	0.936811	0.00130998	0.004	0.004	1	0.0379378	0.00761152	0.006	0.001	1	1	0.00130998	NA
asRNA:CR46101	0.00713122	0.0143891	0.015	0	1	6.23841e-06	0.0260203	0.02	0.003	0.0989224	1	0.0143891	NA
asRNA:CR46104	0.0268711	0.0254564	0.184	0.125	1	0.434401	0.0288685	0.091	0.085	1	1	0.0254564	NA
asRNA:CR46105	0.0719454	0.00603913	0.053	0.027	1	0.000889645	0.0298863	0.029	0.012	1	1	0.00603913	NA
asRNA:CR46107	0.346646	-0.00320347	0.045	0.031	1	1.8464e-07	-0.010856	0.022	0.059	0.00292783	1	-0.00320347	NA
asRNA:CR46109	0.868137	-0.00376314	0.049	0.046	1	0.475962	0.0132816	0.044	0.039	1	1	-0.00376314	NA
asRNA:CR46128	0.00458637	0.0263551	0.038	0.008	1	9.62874e-06	0.0449852	0.042	0.016	0.152683	1	0.0263551	NA
asRNA:CR46133	0.931665	-0.00117815	0.004	0.004	1	0.535489	0.00124766	0.003	0.005	1	1	-0.00117815	NA
asRNA:CR46134	0.0231148	0.0139311	0.03	0.008	1	1.71802e-05	0.0207206	0.019	0.003	0.272427	1	0.0139311	NA
asRNA:CR46135	0.696265	-0.035262	0.049	0.054	1	9.53278e-05	-0.00883723	0.037	0.069	1	1	-0.00883723	NA
asRNA:CR46136	0.0226482	0.00808159	0.026	0.006	1	1.92464e-08	0.0404993	0.029	0.003	0.00030519	1	0.00808159	NA
asRNA:CR46137	0.0471506	0.0148361	0.019	0.004	1	0.410919	0.000263475	0.004	0.006	1	1	0.000263475	NA
asRNA:CR46138	1.93009e-05	0.0270792	0.038	0	0.306054	2.22138e-08	0.0237155	0.026	0.002	0.000352244	0.306054	0.0237155	NA
asRNA:CR46139	0.00785963	0.0125846	0.064	0.025	1	0.965806	0.00239354	0.019	0.018	1	1	0.00239354	NA
asRNA:CR46140	0.547503	0.00233239	0.008	0.004	1	0.119721	0.00547808	0.008	0.004	1	1	0.00233239	NA
asRNA:CR46144	0.657717	-0.00192452	0.004	0.006	1	0.980606	0.000554495	0.001	0.001	1	1	-0.00192452	NA
asRNA:CR46145	1.78421e-05	0.022548	0.045	0.002	0.282922	3.44389e-15	0.0537037	0.044	0.001	5.46097e-11	0.282922	0.022548	NA
asRNA:CR46195	0.235506	-0.0123465	0.004	0.013	1	0.861533	0.000670918	0.006	0.006	1	1	-0.0123465	NA
asRNA:CR46251	0.399781	-0.00327838	0.015	0.008	1	0.551942	0.00303572	0.004	0.003	1	1	-0.00327838	NA
asRNA:CR46255	0.000360571	0.0368575	0.026	0	1	6.97768e-07	0.0348849	0.021	0.002	0.0110645	1	0.0348849	NA
asRNA:CR46256	0.400895	-0.00149964	0.015	0.008	1	0.000755379	0.0137582	0.012	0.002	1	1	-0.00149964	NA
asRNA:CR46261	0.0500836	0.0217617	0.023	0.006	1	0.000258442	0.0205007	0.026	0.009	1	1	0.0205007	NA
asRNA:CR46262	0.00922228	0.0169133	0.03	0.006	1	0.00290065	0.0131659	0.014	0.004	1	1	0.0131659	NA
asRNA:CR46263	0.262191	0.00168737	0.008	0.002	1	0.0793848	-0.00123986	0	0.002	1	1	-0.00123986	NA
asRNA:CR46264	0.0199012	0.0105379	0.011	0	1	0.0266873	0.0121479	0.013	0.005	1	1	0.0105379	NA
asRNA:CR46266	9.28538e-07	0.0725606	0.056	0.002	0.0147238	2.61992e-18	0.0796994	0.056	0.003	4.15441e-14	0.0147238	0.0725606	NA
asRNA:CR46269	0.293029	-0.0019964	0	0.004	1	0.271585	-0.000648619	0.003	0.001	1	1	-0.000648619	NA
asRNA:CR46354	0.293029	-0.00482987	0	0.004	1	0.980606	0.000917631	0.001	0.001	1	1	-0.00482987	NA
asRNA:CR46452	0.906008	-0.000387244	0.008	0.008	1	0.964151	0.0026533	0.004	0.005	1	1	-0.000387244	NA
asRNA:CR46453	0.165341	0.00779206	0.026	0.013	1	0.0796051	0.00865141	0.011	0.005	1	1	0.00779206	NA
asRNA:CR46469	0.180076	0.00231713	0.004	0	1	0.980089	0.000411686	0.001	0.001	1	1	0.000411686	NA
asRNA:CR46470	1	0	0	0	1	1	0	0	0	1	1	0	NA
asRNA:CR46471	0.837921	0.000472936	0.008	0.006	1	0.895568	-0.00175908	0.008	0.008	1	1	-0.00175908	NA
asRNA:CR46473	0.611232	0.00566508	0.056	0.048	1	0.124151	0.00632588	0.025	0.035	1	1	0.00566508	NA
asRNA:CR46479	0.180076	0.00043028	0.004	0	1	0.329419	0.00180037	0.002	0.001	1	1	0.00043028	NA
asRNA:CR46484	0.309165	0.0106751	0.289	0.254	1	4.49495e-05	-0.0173188	0.141	0.201	0.712765	1	-0.0173188	NA
asRNA:CR46485	0.266052	0.0105841	0.102	0.077	1	0.00724602	-0.00503116	0.033	0.053	1	1	-0.00503116	NA
asRNA:CR46486	0.0197432	0.010075	0.023	0.004	1	0.00264873	0.0182483	0.015	0.005	1	1	0.010075	NA
asRNA:CR46487	0.00491442	-0.0286831	0.011	0.052	1	3.77512e-14	-0.044808	0.015	0.069	5.98621e-10	1	-0.0286831	NA
asRNA:Eig63F-2	1	0	0	0	1	0.986473	9.10207e-05	0.001	0.001	1	1	0	NA
asRNA:TS15	0.00260752	0.0108166	0.019	0	1	0.035798	0.00692762	0.007	0.002	1	1	0.00692762	NA
Ass	0.0237875	0.0089498	0.034	0.01	1	0.181232	0.00794197	0.016	0.01	1	1	0.00794197	NA
ast	0.676322	-0.0180185	0.444	0.448	1	1.60755e-13	0.0279458	0.282	0.428	2.54909e-09	1	-0.0180185	NA
AstA	0.323566	0.00511422	0.045	0.031	1	0.585757	0.00224374	0.015	0.012	1	1	0.00224374	NA
AstA-R1	2.65632e-05	0.101868	0.12	0.04	0.421213	0.0578414	0.0365154	0.044	0.031	1	1	0.0365154	NA
AstA-R2	0.256077	0.00181112	0.011	0.004	1	0.426965	0.00729611	0.005	0.003	1	1	0.00181112	NA
AstC	0.549372	0.00168108	0.008	0.004	1	0.711854	0.000760877	0.003	0.003	1	1	0.000760877	NA
AstC-R1	0.255028	0.00623867	0.011	0.004	1	0.976135	0.00133711	0.002	0.002	1	1	0.00133711	NA
AstC-R2	0.00734578	0.0326839	0.086	0.04	1	0.909085	-0.0047121	0.054	0.053	1	1	-0.0047121	NA
AstCC	0.253982	0.013618	0.011	0.004	1	0.000296248	0.0240994	0.019	0.005	1	1	0.013618	NA
asun	0.176819	0.0177149	0.233	0.185	1	7.65938e-07	-0.0192523	0.131	0.203	0.0121455	1	-0.0192523	NA
Atac1	0.690002	-0.0371534	0.444	0.425	1	4.28263e-08	-0.0224955	0.282	0.394	0.000679097	1	-0.0224955	NA
Atac2	0.238367	-0.096957	0.47	0.475	1	7.78188e-13	-0.0471606	0.293	0.44	1.23397e-08	1	-0.0471606	NA
Atac3	0.500948	-0.0281679	0.628	0.623	1	2.29692e-18	-0.149551	0.401	0.591	3.64223e-14	1	-0.0281679	NA
ATbp	0.187553	-0.00552972	0.165	0.127	1	0.0143052	0.000336307	0.068	0.094	1	1	-0.00552972	NA
Ate1	0.167812	0.024992	0.703	0.646	1	0.0198734	0.0212268	0.469	0.573	1	1	0.0212268	NA
Atet	0.672877	-0.00826902	0.064	0.056	1	0.299113	0.028892	0.056	0.048	1	1	-0.00826902	NA
Atf-2	0.0971679	0.031293	0.368	0.308	1	0.00115677	0.0233594	0.216	0.281	1	1	0.0233594	NA
Atf3	0.651811	0.00238563	0.365	0.371	1	2.51609e-06	-0.0352456	0.2	0.281	0.0398977	1	-0.0352456	NA
Atf6	0.0342089	-0.130085	0.489	0.523	1	8.49554e-21	-0.165095	0.346	0.531	1.34714e-16	1	-0.130085	NA
Atg1	0.773753	-0.00851036	0.703	0.679	1	2.397e-28	-0.247195	0.51	0.727	3.80092e-24	1	-0.00851036	NA
Atg10	0.518849	-0.00713417	0.237	0.21	1	7.58244e-13	-0.0558372	0.13	0.233	1.20235e-08	1	-0.00713417	NA
Atg101	0.748326	-0.0295051	0.218	0.221	1	1.75842e-14	-0.0524489	0.149	0.267	2.78833e-10	1	-0.0295051	NA
Atg12	0.00294163	0.103665	0.545	0.429	1	0.0188495	0.0501171	0.349	0.432	1	1	0.0501171	NA
Atg13	0.0650664	-0.0810956	0.801	0.79	1	6.07194e-17	-0.165949	0.58	0.762	9.62827e-13	1	-0.0810956	NA
Atg14	0.945428	-0.0471756	0.658	0.633	1	0.000118859	-0.0189337	0.454	0.572	1	1	-0.0189337	NA
Atg16	0.215146	0.0207983	0.485	0.429	1	0.403891	0.0830943	0.333	0.383	1	1	0.0207983	NA
Atg18a	0.136473	-0.078992	0.677	0.71	1	6.04759e-09	-0.064156	0.482	0.648	9.58966e-05	1	-0.064156	NA
Atg18b	0.0234014	-0.0181037	0.496	0.381	1	0.441426	0.0899255	0.327	0.371	1	1	-0.0181037	NA
Atg2	0.000194092	-0.201578	0.387	0.483	1	5.67363e-25	-0.139291	0.257	0.443	8.99668e-21	1	-0.139291	NA
Atg3	0.190836	0.0497293	0.703	0.669	1	0.00401867	-0.00262817	0.514	0.627	1	1	-0.00262817	NA
Atg4a	0.237643	-0.0870395	0.44	0.429	1	5.69457e-11	-0.0606526	0.253	0.376	9.02988e-07	1	-0.0606526	NA
Atg4b	0.0400921	-0.0763706	0.222	0.277	1	2.85842e-14	-0.0577097	0.155	0.272	4.53259e-10	1	-0.0577097	NA
Atg5	0.284955	0.0147109	0.124	0.098	1	1.25359e-06	-0.00997648	0.063	0.114	0.0198781	1	-0.00997648	NA
Atg6	0.602062	-0.00927331	0.481	0.433	1	9.93279e-16	-0.0825048	0.273	0.428	1.57504e-11	1	-0.00927331	NA
Atg7	0.931266	-0.0288114	0.293	0.279	1	5.70012e-08	-0.0364515	0.168	0.255	0.000903869	1	-0.0288114	NA
Atg8a	0.276117	-0.0461497	0.936	0.938	1	0.00118699	-0.0606189	0.847	0.898	1	1	-0.0461497	NA
Atg9	0.0143012	-0.107262	0.286	0.354	1	4.67597e-13	-0.0755137	0.175	0.291	7.41469e-09	1	-0.0755137	NA
atilla	0.98539	-0.00264594	0.038	0.038	1	0.0331826	-0.00764825	0.015	0.026	1	1	-0.00264594	NA
atk	0.37175	0.00829743	0.083	0.065	1	0.925574	0.0139555	0.05	0.05	1	1	0.00829743	NA
atl	0.0351381	-0.155765	0.774	0.76	1	1.96646e-05	-0.0666978	0.556	0.68	0.311821	1	-0.0666978	NA
atms	0.728121	-0.00184479	0.707	0.694	1	0.00627642	-0.00906026	0.533	0.644	1	1	-0.00184479	NA
ato	1	0	0	0	1	0.549605	4.60738e-05	0.001	0.001	1	1	0	NA
Atox1	0.00776388	0.133852	0.519	0.425	1	7.73331e-08	0.236278	0.415	0.37	0.00122627	1	0.133852	NA
ATP6AP2	0.749671	0.0182165	0.805	0.815	1	0.0394578	0.0877411	0.658	0.736	1	1	0.0182165	NA
ATP7	0.000767164	0.105562	0.342	0.229	1	0.07794	0.116903	0.212	0.203	1	1	0.105562	NA
ATP8B	0.281339	-0.0107087	0.109	0.083	1	0.601452	0.0363975	0.077	0.074	1	1	-0.0107087	NA
Atpalpha	0.705154	-0.0444274	0.602	0.579	1	4.9679e-14	-0.121329	0.48	0.664	7.8776e-10	1	-0.0444274	NA
ATPCL	0.0304702	-0.125773	0.684	0.685	1	1.22579e-11	-0.100363	0.492	0.656	1.94374e-07	1	-0.100363	NA
ATPsynbeta	0.000611073	-0.179894	0.962	0.992	1	1.87904e-12	-0.162404	0.935	0.984	2.97959e-08	1	-0.162404	NA
ATPsynbetaL	0.000322986	0.138796	0.346	0.219	1	4.77814e-12	0.172642	0.222	0.135	7.5767e-08	1	0.138796	NA
ATPsynC	0.0235141	-0.0804959	0.996	1	1	3.62822e-32	-0.222532	0.996	1	5.75327e-28	1	-0.0804959	NA
ATPsynCF6	0.0210443	0.121591	0.989	0.99	1	0.284023	0.00291237	0.971	0.984	1	1	0.00291237	NA
ATPsynD	0.0104523	0.139908	0.966	0.967	1	0.0084713	-0.0459044	0.939	0.974	1	1	-0.0459044	NA
ATPsyndelta	0.203183	0.0480922	0.951	0.921	1	0.00103214	-0.0798635	0.845	0.896	1	1	-0.0798635	NA
ATPsynE	0.0601158	0.106856	0.992	0.994	1	0.000116814	-0.0617443	0.985	0.994	1	1	-0.0617443	NA
ATPsynepsilonL	0.383047	0.0350068	0.902	0.925	1	1.36552e-11	-0.145723	0.833	0.926	2.1653e-07	1	-0.145723	NA
ATPsynF	1.52272e-08	0.327797	1	0.998	0.000241457	1.99247e-08	0.145691	0.994	0.995	0.000315945	0.000315945	0.145691	NA
ATPsynG	0.000358756	0.173157	0.996	0.992	1	0.0823057	-0.0221269	0.99	0.991	1	1	-0.0221269	NA
ATPsyngamma	0.000558701	0.196017	0.955	0.956	1	0.0441214	-0.0184489	0.903	0.938	1	1	-0.0184489	NA
ATPsynO	0.0590355	0.0940568	0.981	0.983	1	3.16019e-09	-0.127417	0.939	0.968	5.01111e-05	1	-0.127417	NA
AttA	0.0747083	-0.0413195	0.038	0.069	1	2.93912e-07	-0.0342848	0.027	0.066	0.00466056	1	-0.0342848	NA
AttB	0.114084	-0.0186535	0.011	0.029	1	0.00139172	-0.0260147	0.013	0.03	1	1	-0.0186535	NA
AttC	0.048104	-0.0124026	0	0.015	1	0.470359	0.00205484	0.011	0.014	1	1	-0.0124026	NA
AttD	0.297955	-0.0125339	0.008	0.017	1	0.0230994	-0.00908587	0.004	0.012	1	1	-0.00908587	NA
Atu	0.0284856	-0.101412	0.714	0.748	1	4.10599e-26	-0.21215	0.485	0.699	6.51086e-22	1	-0.101412	NA
Atx-1	0.343145	0.00766176	0.135	0.11	1	0.0721688	0.010867	0.071	0.091	1	1	0.00766176	NA
Atx2	0.325826	-0.0790401	0.936	0.921	1	4.64366e-31	-0.291096	0.75	0.894	7.36345e-27	1	-0.0790401	NA
Atxn7	0.121493	0.0451569	0.361	0.306	1	5.44434e-06	-0.0131759	0.229	0.316	0.0863309	1	-0.0131759	NA
aurA	0.000310061	0.117008	0.579	0.45	1	0.000303158	-0.0144659	0.433	0.544	1	1	-0.0144659	NA
aurB	0.875824	-0.0502207	0.568	0.546	1	5.12266e-29	-0.251478	0.456	0.671	8.123e-25	1	-0.0502207	NA
aust	1.0971e-14	0.112185	0.15	0.01	1.73967e-10	3.86138e-25	0.104723	0.099	0.013	6.12299e-21	1.73967e-10	0.104723	NA
aux	0.603959	-0.0222985	0.594	0.585	1	1.21143e-09	-0.0628946	0.383	0.529	1.92097e-05	1	-0.0222985	NA
ave	0.00837018	0.142548	0.756	0.652	1	8.71446e-05	0.179435	0.573	0.581	1	1	0.142548	NA
Aven	0.0200537	0.0557308	0.211	0.146	1	0.161347	0.0128405	0.119	0.139	1	1	0.0128405	NA
awd	0.144737	-0.0849008	1	1	1	6.45427e-40	-0.29611	1	1	1.02345e-35	1	-0.0849008	NA
Awh	2.36181e-05	0.0336684	0.075	0.015	0.374512	2.61769e-05	0.0246968	0.031	0.01	0.415087	0.415087	0.0246968	NA
axed	7.2222e-17	0.20923	0.259	0.052	1.14522e-12	1.20169e-56	0.249489	0.215	0.029	1.90552e-52	1.14522e-12	0.20923	NA
Axn	5.04608e-07	-0.246715	0.763	0.84	0.00800157	9.65665e-37	-0.309735	0.552	0.78	1.53126e-32	0.00800157	-0.246715	NA
axo	0.0106365	0.0196898	0.053	0.019	1	1.37825e-09	0.0591351	0.056	0.016	2.18549e-05	1	0.0196898	NA
Axs	0.24566	-0.000299022	0.241	0.2	1	0.00374711	0.0117232	0.116	0.156	1	1	-0.000299022	NA
Axud1	0.00132067	-0.208612	0.816	0.812	1	1.57611e-30	-0.289024	0.576	0.787	2.49924e-26	1	-0.208612	NA
az2	0.0834321	-0.117325	0.477	0.519	1	1.79983e-15	-0.088157	0.274	0.429	2.85399e-11	1	-0.088157	NA
b	0.050746	0.00734247	0.023	0.006	1	0.154884	0.000481899	0.015	0.022	1	1	0.000481899	NA
B-H1	0.458314	-0.00126035	0	0.002	1	0.579189	-0.000156519	0.001	0.001	1	1	-0.000156519	NA
B-H2	8.37857e-07	0.0421692	0.075	0.008	0.0132859	3.46841e-16	0.0634597	0.062	0.008	5.49986e-12	0.0132859	0.0421692	NA
B4	0.234926	-0.0351011	0.643	0.685	1	8.99096e-23	-0.22106	0.496	0.701	1.4257e-18	1	-0.0351011	NA
B52	0.0239856	-0.108368	0.97	0.985	1	3.58913e-36	-0.298701	0.887	0.972	5.69128e-32	1	-0.108368	NA
b6	1	0	0	0	1	0.305575	0.000790844	0.001	0.002	1	1	0	NA
B9d1	0.03277	-0.104316	0.489	0.554	1	1.12386e-20	-0.095509	0.382	0.596	1.78211e-16	1	-0.095509	NA
bab1	0.0792057	0.0312745	0.132	0.09	1	0.00505021	-0.0101115	0.093	0.127	1	1	-0.0101115	NA
bab2	0.93597	0.0216506	0.143	0.142	1	1.74282e-09	-0.0339071	0.111	0.193	2.76359e-05	1	-0.0339071	NA
babo	0.000547963	-0.149378	0.733	0.773	1	6.5267e-38	-0.302567	0.534	0.771	1.03494e-33	1	-0.149378	NA
babos	0.0222391	-0.138174	0.177	0.24	1	0.0154664	0.0246648	0.202	0.252	1	1	-0.138174	NA
Bacc	0.480159	-0.0325554	0.966	0.983	1	1.13203e-25	-0.226576	0.913	0.986	1.79506e-21	1	-0.0325554	NA
Bace	0.293029	-0.00633672	0	0.004	1	0.00235115	-0.00901347	0	0.006	1	1	-0.00633672	NA
baf	0.183399	-0.0916631	0.955	0.967	1	9.55711e-27	-0.246691	0.871	0.947	1.51547e-22	1	-0.0916631	NA
bai	0.000175372	0.226501	0.951	0.892	1	9.43272e-11	0.191531	0.83	0.85	1.49575e-06	1	0.191531	NA
Balat	0.956529	0.000420596	0.026	0.027	1	0.562206	0.00531987	0.013	0.011	1	1	0.000420596	NA
Baldspot	0.00506408	-0.200449	0.662	0.715	1	1.73882e-76	-0.532502	0.537	0.837	2.75725e-72	1	-0.200449	NA
ball	0.179174	0.0273654	0.857	0.827	1	4.96926e-09	-0.132971	0.635	0.775	7.87976e-05	1	-0.132971	NA
bam	0.000232642	-0.233053	0.579	0.667	1	2.25635e-66	-0.432097	0.365	0.682	3.5779e-62	1	-0.233053	NA
bap	0.180076	0.00120763	0.004	0	1	1	0	0	0	1	1	0	NA
Bap111	0.480461	0.0196876	0.53	0.498	1	8.65714e-10	-0.0537255	0.356	0.498	1.37276e-05	1	-0.0537255	NA
Bap170	0.0156384	-0.0865203	0.628	0.696	1	1.47992e-16	-0.146755	0.44	0.631	2.34671e-12	1	-0.0865203	NA
Bap55	0.38398	0.0400184	0.778	0.744	1	3.78843e-24	-0.220039	0.566	0.761	6.00731e-20	1	-0.220039	NA
Bap60	0.235616	-0.072371	0.65	0.665	1	1.84617e-14	-0.129426	0.46	0.638	2.92747e-10	1	-0.072371	NA
barc	0.990027	-0.0173133	0.801	0.74	1	2.36267e-12	-0.116707	0.556	0.713	3.74649e-08	1	-0.0173133	NA
bark	0.0198483	0.0149204	0.023	0.004	1	0.11851	0.0100176	0.015	0.009	1	1	0.0100176	NA
barr	0.00354255	0.0907857	0.549	0.44	1	0.295927	0.0643137	0.415	0.484	1	1	0.0643137	NA
baz	0.105297	-0.131474	0.594	0.625	1	1.00481e-41	-0.338351	0.5	0.76	1.59333e-37	1	-0.131474	NA
bbc	0.0447744	-0.120574	0.805	0.823	1	1.89194e-15	-0.185345	0.616	0.788	3.00005e-11	1	-0.120574	NA
bbg	0.00805247	0.0440662	0.293	0.208	1	0.732961	0.0455817	0.235	0.243	1	1	0.0440662	NA
BBS1	0.0199012	0.00407428	0.011	0	1	0.167186	0.00531285	0.004	0.001	1	1	0.00407428	NA
BBS4	0.00544682	0.0167567	0.023	0.002	1	1.07959e-05	0.0260741	0.02	0.003	0.17119	1	0.0167567	NA
BBS5	0.0997473	0.00353392	0.011	0.002	1	0.634004	-0.000889272	0.001	0.002	1	1	-0.000889272	NA
BBS8	0.202553	-0.00390851	0.011	0.025	1	0.432734	0.00514228	0.015	0.018	1	1	-0.00390851	NA
BBS9	0.461339	-0.00198228	0.004	0.008	1	0.682447	0.00155589	0.002	0.003	1	1	-0.00198228	NA
bbx	0.410573	0.00379291	0.053	0.04	1	0.00029481	-0.00704288	0.015	0.036	1	1	-0.00704288	NA
bc10	0.0686843	0.0676605	0.707	0.637	1	0.00520192	-0.0045135	0.467	0.566	1	1	-0.0045135	NA
BCAS2	0.721051	-0.0464447	0.722	0.706	1	6.95155e-15	-0.152488	0.525	0.699	1.10231e-10	1	-0.0464447	NA
bcd	0.936811	0.00623309	0.004	0.004	1	0.178434	-0.00375835	0.003	0.007	1	1	-0.00375835	NA
bchs	0.657092	-0.0380949	0.233	0.235	1	1.84489e-06	-0.00486496	0.155	0.231	0.0292544	1	-0.00486496	NA
BCL7-like	0.579601	-0.0689131	0.504	0.49	1	4.45446e-12	-0.0687301	0.366	0.527	7.06344e-08	1	-0.0687301	NA
bcn92	0.147408	0.0358566	0.846	0.762	1	0.000174857	-0.0412306	0.57	0.703	1	1	-0.0412306	NA
Bdbt	0.0690085	0.0453483	0.684	0.619	1	2.89145e-14	-0.128788	0.445	0.621	4.58497e-10	1	-0.128788	NA
bdg	0.054101	-0.0960966	0.598	0.631	1	2.38263e-09	-0.0912893	0.468	0.617	3.77813e-05	1	-0.0912893	NA
bdl	1.92976e-06	0.0552991	0.06	0.004	0.0306003	0.000394673	0.0327743	0.042	0.02	1	1	0.0327743	NA
Bdp1	0.555642	-0.0658082	0.5	0.477	1	3.26435e-09	-0.0536504	0.312	0.442	5.17628e-05	1	-0.0536504	NA
be	0.136032	-0.0521054	0.09	0.125	1	9.08022e-09	-0.0521225	0.124	0.205	0.000143985	1	-0.0521054	NA
BEAF-32	0.101853	-0.0680664	0.673	0.702	1	1.18839e-10	-0.100252	0.468	0.626	1.88443e-06	1	-0.0680664	NA
beag	0.170805	0.0240774	0.598	0.521	1	0.000214765	-0.00986482	0.406	0.509	1	1	-0.00986482	NA
beat-Ia	0.425252	0.00567294	0.023	0.015	1	0.410919	9.15191e-05	0.004	0.006	1	1	9.15191e-05	NA
beat-Ib	0.00222938	0.0561103	0.056	0.017	1	0.00356137	0.0340935	0.045	0.026	1	1	0.0340935	NA
beat-Ic	0.00250877	0.0382629	0.06	0.019	1	0.238285	0.0166712	0.024	0.018	1	1	0.0166712	NA
beat-IIa	0.69828	0.00301632	0.008	0.01	1	0.103176	-0.00436233	0.016	0.024	1	1	-0.00436233	NA
beat-IIb	0.918734	0.000188279	0.026	0.025	1	0.245143	-0.00442401	0.043	0.052	1	1	-0.00442401	NA
beat-IIIb	0.568906	0.0019819	0.023	0.017	1	0.414903	0.00998403	0.012	0.009	1	1	0.0019819	NA
beat-IIIc	0.271972	-0.117505	0.124	0.148	1	1.20111e-05	-0.160637	0.149	0.209	0.190461	1	-0.117505	NA
beat-IV	0.360768	-0.0209588	0.098	0.077	1	0.122344	-0.0139243	0.061	0.075	1	1	-0.0139243	NA
beat-Va	0.458314	-0.00166678	0	0.002	1	0.323742	0.00130774	0.001	0	1	1	-0.00166678	NA
beat-Vb	0.262191	0.00413248	0.008	0.002	1	0.00331541	0.011594	0.01	0.002	1	1	0.00413248	NA
beat-Vc	0.198301	0.00986203	0.034	0.019	1	0.113561	-0.0028796	0.029	0.04	1	1	-0.0028796	NA
beat-VI	0.19339	-0.000773208	0.06	0.04	1	0.730168	0.01657	0.04	0.043	1	1	-0.000773208	NA
beat-VII	0.396451	0.000486325	0.015	0.008	1	0.557631	-0.00400924	0.004	0.005	1	1	-0.00400924	NA
beg	0.426647	-0.0653923	0.477	0.481	1	1.54134e-14	-0.111243	0.365	0.529	2.4441e-10	1	-0.0653923	NA
bel	0.00406895	-0.125326	0.996	0.994	1	5.53932e-13	-0.137603	0.968	0.99	8.78369e-09	1	-0.125326	NA
Bem46	0.941669	0.0244668	0.643	0.623	1	0.000169132	0.0133821	0.413	0.535	1	1	0.0133821	NA
ben	0.128903	-0.0771844	0.902	0.883	1	5.94476e-37	-0.319653	0.74	0.875	9.42661e-33	1	-0.0771844	NA
Best1	0.0033656	0.0297497	0.105	0.048	1	0.0325123	0.0383044	0.081	0.062	1	1	0.0297497	NA
Best2	0.601627	-0.0363546	0.079	0.067	1	0.343572	0.00514343	0.092	0.104	1	1	-0.0363546	NA
Best3	1.39012e-05	0.046445	0.068	0.01	0.220432	1.43966e-18	0.0887735	0.072	0.009	2.28287e-14	0.220432	0.046445	NA
Best4	0.000499315	0.0366922	0.09	0.031	1	1.00538e-15	0.0750117	0.067	0.011	1.59424e-11	1	0.0366922	NA
Bet1	0.000227506	0.130678	0.733	0.575	1	0.537307	0.0728518	0.558	0.61	1	1	0.0728518	NA
Bet3	0.113791	0.0393623	0.62	0.542	1	0.0731746	0.0512863	0.433	0.524	1	1	0.0393623	NA
Bet5	0.513597	-0.0662711	0.459	0.452	1	1.14077e-15	-0.0739511	0.285	0.44	1.80893e-11	1	-0.0662711	NA
beta-Man	0.441735	0.00590479	0.154	0.131	1	0.00215635	-0.00493261	0.088	0.123	1	1	-0.00493261	NA
beta-PheRS	0.987205	-0.0477554	0.726	0.662	1	0.0174225	-0.00904711	0.521	0.623	1	1	-0.00904711	NA
beta-Spec	0.512873	0.00417565	0.782	0.729	1	2.85348e-12	-0.133683	0.543	0.718	4.52477e-08	1	-0.133683	NA
beta'COP	0.00835112	-0.152788	0.756	0.787	1	9.54031e-22	-0.199494	0.523	0.721	1.51281e-17	1	-0.152788	NA
beta3GalTII	0.656617	-0.0560076	0.259	0.262	1	8.77907e-09	-0.0521615	0.157	0.241	0.00013921	1	-0.0521615	NA
beta4GalNAcTA	0.574801	-0.0202153	0.346	0.319	1	1.91323e-05	-0.0144893	0.188	0.259	0.30338	1	-0.0144893	NA
beta4GalNAcTB	0.430087	-0.0566575	0.519	0.537	1	1.52784e-08	-0.0455829	0.328	0.456	0.00024227	1	-0.0455829	NA
beta4GalT7	0.101068	0.0547136	0.564	0.494	1	0.0299178	0.0344899	0.37	0.453	1	1	0.0344899	NA
betaCOP	0.59478	-0.0277695	0.639	0.569	1	2.05074e-10	-0.0693307	0.401	0.557	3.25187e-06	1	-0.0277695	NA
betaggt-I	0.24735	-0.00344882	0.496	0.427	1	2.22268e-08	-0.0424458	0.289	0.403	0.000352451	1	-0.00344882	NA
betaggt-II	0.00820461	0.0663194	0.613	0.471	1	0.145822	0.0502076	0.411	0.482	1	1	0.0502076	NA
betaGlu	0.575107	-0.0381239	0.312	0.315	1	3.53743e-13	-0.053082	0.148	0.26	5.6093e-09	1	-0.0381239	NA
betaNACtes1	0.00638513	0.0533223	0.154	0.088	1	9.00461e-06	0.0629249	0.086	0.047	0.142786	1	0.0533223	NA
betaNACtes2	0.00019592	0.120343	0.286	0.167	1	1.65523e-08	0.179413	0.182	0.117	0.00026247	1	0.120343	NA
betaNACtes3	0.39199	0.0541291	0.628	0.592	1	1.45704e-09	-0.0595126	0.435	0.586	2.31043e-05	1	-0.0595126	NA
betaNACtes4	9.38374e-07	0.187142	0.35	0.192	0.0148798	1.58715e-10	0.16242	0.173	0.1	2.51675e-06	0.0148798	0.16242	NA
betaNACtes6	0.533993	0.005509	0.03	0.023	1	0.662628	0.0087341	0.013	0.011	1	1	0.005509	NA
betaTry	0.00192297	-0.0693274	0	0.035	1	7.80369e-12	-0.0289051	0	0.03	1.23743e-07	1	-0.0289051	NA
betaTub56D	4.18155e-05	-0.203322	1	0.996	0.663069	1.6329e-66	-0.488563	0.977	0.999	2.5893e-62	0.663069	-0.203322	NA
betaTub60D	0.0796395	0.0063534	0.293	0.231	1	5.38883e-06	0.202079	0.31	0.263	0.0854507	1	0.0063534	NA
betaTub97EF	0.695738	-0.00664785	0.03	0.025	1	0.885348	0.00755542	0.026	0.025	1	1	-0.00664785	NA
BG642163	0.0575596	0.0035279	0.008	0	1	0.000611353	0.0114556	0.008	0	1	1	0.0035279	NA
BG642167	0.000965583	0.0207944	0.023	0	1	1.83467e-10	0.0396711	0.028	0.001	2.90924e-06	1	0.0207944	NA
BG642312	0.100907	-0.000741652	0.011	0.002	1	1.2147e-07	0.033073	0.022	0.001	0.00192615	1	-0.000741652	NA
Bgb	0.873387	-0.0286251	0.602	0.552	1	4.31696e-13	-0.108141	0.388	0.548	6.84541e-09	1	-0.0286251	NA
bgcn	0.689532	-0.036141	0.53	0.494	1	9.71622e-05	-0.013234	0.323	0.415	1	1	-0.013234	NA
bgm	0.0081789	0.0246559	0.169	0.1	1	7.04861e-09	-0.0567932	0.126	0.205	0.00011177	1	-0.0567932	NA
BHD	0.207338	-0.0393249	0.256	0.296	1	3.8937e-09	-0.0314061	0.165	0.26	6.17424e-05	1	-0.0314061	NA
bi	0.853363	-0.0249112	0.041	0.038	1	0.124311	-0.00386821	0.045	0.057	1	1	-0.00386821	NA
bib	0.0762986	0.0139533	0.113	0.073	1	0.0104938	-0.00639667	0.052	0.075	1	1	-0.00639667	NA
BicC	0.262191	0.00614085	0.008	0.002	1	0.000500142	0.0157157	0.015	0.003	1	1	0.00614085	NA
bif	0.462951	-0.0131158	0.342	0.302	1	5.98329e-15	-0.09131	0.239	0.383	9.48771e-11	1	-0.0131158	NA
BigH1	1.98784e-05	0.148908	0.541	0.362	0.315211	0.000963706	-0.0519107	0.417	0.491	1	1	-0.0519107	NA
bigmax	0.557682	-0.067157	0.56	0.529	1	1.9612e-15	-0.106767	0.349	0.512	3.10988e-11	1	-0.067157	NA
Bili	0.0552347	0.0186228	0.147	0.098	1	0.0520894	0.0492437	0.058	0.043	1	1	0.0186228	NA
bin	0.795657	0.00246116	0.041	0.038	1	0.247121	0.00516807	0.025	0.032	1	1	0.00246116	NA
Bin1	0.445108	-0.0448937	0.816	0.802	1	2.48469e-19	-0.206891	0.598	0.788	3.93998e-15	1	-0.0448937	NA
bip1	0.236951	0.0417235	0.184	0.154	1	0.00141856	0.00879139	0.187	0.246	1	1	0.00879139	NA
bip2	5.96173e-05	-0.177146	0.921	0.963	0.945352	1.57013e-45	-0.352509	0.811	0.938	2.48976e-41	0.945352	-0.177146	NA
Bka	0.22984	-0.0771688	0.639	0.621	1	1.2396e-11	-0.129744	0.48	0.627	1.96563e-07	1	-0.0771688	NA
blanks	0.000272504	0.257459	0.966	0.954	1	0.238558	0.11582	0.914	0.942	1	1	0.11582	NA
Blimp-1	0.58969	-0.00375128	0.015	0.01	1	0.669326	0.0033883	0.013	0.011	1	1	-0.00375128	NA
Blm	0.0282945	0.0450975	0.568	0.448	1	1.6175e-10	-0.0672015	0.354	0.49	2.56487e-06	1	-0.0672015	NA
Blos1	0.0763326	-0.0685397	0.586	0.619	1	1.03152e-25	-0.164883	0.38	0.594	1.63569e-21	1	-0.0685397	NA
Blos2	0.967199	-0.0341394	0.323	0.31	1	4.03933e-09	-0.0380077	0.193	0.293	6.40516e-05	1	-0.0341394	NA
Blos3	0.126205	0.0324585	0.564	0.477	1	2.06949e-10	-0.0547159	0.367	0.505	3.2816e-06	1	-0.0547159	NA
Blos4	0.00860051	-0.127441	0.391	0.46	1	7.81815e-20	-0.11535	0.293	0.469	1.23972e-15	1	-0.11535	NA
blot	0.188107	-0.0112248	0.218	0.171	1	0.00153351	-0.00186832	0.129	0.175	1	1	-0.00186832	NA
blow	0.0437673	0.0390218	0.117	0.073	1	0.446793	0.0341613	0.099	0.093	1	1	0.0341613	NA
blp	0.0208565	0.110047	0.771	0.677	1	0.0536385	0.105632	0.576	0.63	1	1	0.105632	NA
blw	0.414194	-0.0331645	0.985	0.981	1	1.92115e-25	-0.219622	0.949	0.986	3.04636e-21	1	-0.0331645	NA
bma	0.377422	-0.00553225	0.049	0.035	1	0.00153729	-0.00600608	0.024	0.045	1	1	-0.00553225	NA
Bmcp	0.00233763	-0.184934	0.553	0.594	1	4.93102e-26	-0.183644	0.367	0.585	7.81911e-22	1	-0.183644	NA
bmm	0.0380473	-0.444008	0.541	0.554	1	4.91454e-10	-0.0802324	0.347	0.481	7.79299e-06	1	-0.0802324	NA
bnb	0.696812	-0.0534727	0.425	0.425	1	0.000102654	-0.00994371	0.445	0.575	1	1	-0.00994371	NA
bnk	1	0	0	0	1	1	0	0	0	1	1	0	NA
bnl	0.220874	-0.0611895	0.289	0.235	1	9.82955e-14	-0.149107	0.203	0.325	1.55867e-09	1	-0.0611895	NA
BobA	1	0	0	0	1	1	0	0	0	1	1	0	NA
boca	0.00027885	-0.183937	0.737	0.752	1	1.7324e-15	-0.173993	0.562	0.724	2.74706e-11	1	-0.173993	NA
bocks	0.409714	-0.0956777	0.459	0.446	1	1.80949e-15	-0.079215	0.241	0.39	2.86931e-11	1	-0.079215	NA
BOD1	0.977453	-0.0158655	0.703	0.685	1	0.000662903	-0.0224025	0.515	0.622	1	1	-0.0158655	NA
boi	0.434816	-0.00914587	0.169	0.146	1	0.00344942	0.00783331	0.114	0.154	1	1	-0.00914587	NA
BomBc1	0.180076	0.00243664	0.004	0	1	0.329098	0.00229032	0.002	0.001	1	1	0.00229032	NA
BomBc2	0.105786	-0.020177	0.023	0.046	1	0.439179	0.0208277	0.037	0.043	1	1	-0.020177	NA
BomBc3	0.32148	0.00646955	0.03	0.019	1	0.631755	0.0123979	0.028	0.025	1	1	0.00646955	NA
BomS1	0.0794727	0.0327826	0.049	0.025	1	0.0517259	0.0336606	0.039	0.027	1	1	0.0327826	NA
BomS2	0.593902	-0.0185511	0.083	0.094	1	0.00502942	0.0585507	0.114	0.085	1	1	-0.0185511	NA
BomS3	0.8227	-0.0234824	0.09	0.094	1	0.447339	0.0337608	0.101	0.094	1	1	-0.0234824	NA
BomS4	0.136058	-0.0447425	0.038	0.062	1	0.528421	0.00440596	0.055	0.061	1	1	-0.0447425	NA
BomS5	0.845773	-0.00305829	0.008	0.006	1	0.624464	0.00248369	0.005	0.004	1	1	-0.00305829	NA
BomS6	0.478557	-0.0196256	0.034	0.044	1	8.10751e-05	-0.0255197	0.027	0.055	1	1	-0.0196256	NA
BomT1	0.180076	0.00086847	0.004	0	1	0.0155021	0.00388735	0.004	0	1	1	0.00086847	NA
BomT2	0.101121	-0.0390765	0.03	0.056	1	0.000611992	-0.009178	0.027	0.051	1	1	-0.009178	NA
BomT3	0.38186	0.00910795	0.075	0.058	1	0.289388	0.0165723	0.068	0.059	1	1	0.00910795	NA
bon	2.23785e-06	-0.222915	0.654	0.746	0.0354856	4.03077e-39	-0.293357	0.504	0.741	6.3916e-35	0.0354856	-0.222915	NA
bonsai	0.435511	0.0127236	0.805	0.765	1	8.00396e-08	-0.110266	0.619	0.755	0.00126919	1	-0.110266	NA
Boot	0.0171003	0.05252	0.335	0.252	1	6.0792e-13	-0.0589254	0.203	0.328	9.63979e-09	1	-0.0589254	NA
bor	4.31296e-05	0.278496	0.767	0.654	0.683906	2.31424e-13	0.248343	0.648	0.633	3.66968e-09	0.683906	0.248343	NA
bora	0.151347	0.0549896	0.353	0.308	1	4.6471e-06	-0.0145185	0.254	0.346	0.0736891	1	-0.0145185	NA
BORCS5	0.0013623	0.114965	0.489	0.385	1	0.901209	0.102497	0.304	0.336	1	1	0.102497	NA
BORCS6	0.000164728	0.0811617	0.383	0.252	1	0.00192655	0.0456008	0.196	0.259	1	1	0.0456008	NA
borr	0.562662	0.00904943	0.53	0.485	1	2.81242e-10	-0.080249	0.45	0.604	4.45965e-06	1	-0.080249	NA
boss	0.197227	-0.00477268	0	0.006	1	0.311506	-0.00125529	0	0.001	1	1	-0.00125529	NA
botv	0.036144	-0.0652497	0.173	0.231	1	5.46716e-14	-0.0486383	0.123	0.228	8.66927e-10	1	-0.0486383	NA
bou	0.0084456	0.0281406	0.113	0.058	1	0.102416	0.0361669	0.071	0.058	1	1	0.0281406	NA
bowl	0.180433	0.048708	0.135	0.104	1	1.1556e-05	-0.0468626	0.111	0.168	0.183243	1	-0.0468626	NA
BoYb	0.374647	0.00874173	0.229	0.202	1	9.96904e-10	-0.0338483	0.164	0.262	1.58079e-05	1	-0.0338483	NA
br	0.0313031	0.146754	0.331	0.258	1	2.18404e-05	-0.0644657	0.278	0.369	0.346323	1	-0.0644657	NA
Br140	0.409457	-0.078575	0.496	0.504	1	9.55807e-12	-0.0691214	0.299	0.438	1.51562e-07	1	-0.0691214	NA
brat	0.00108157	-0.212641	0.921	0.94	1	2.8685e-73	-0.511811	0.729	0.955	4.54857e-69	1	-0.212641	NA
Brca2	0.02036	-0.0783684	0.256	0.335	1	2.96736e-22	-0.102794	0.201	0.366	4.70535e-18	1	-0.0783684	NA
Brd	0.559487	-0.00766764	0.011	0.017	1	0.0437197	-0.0086677	0.013	0.022	1	1	-0.00766764	NA
Brd8	0.00675925	0.109392	0.59	0.492	1	2.47316e-12	-0.0829788	0.344	0.491	3.92169e-08	1	-0.0829788	NA
Bre1	0.179082	-0.0717872	0.508	0.517	1	5.0345e-26	-0.163778	0.345	0.553	7.98321e-22	1	-0.0717872	NA
Brf	0.810159	-0.0239956	0.474	0.454	1	4.91417e-13	-0.0733694	0.301	0.443	7.7924e-09	1	-0.0239956	NA
brk	0.324301	-0.0695328	0.263	0.285	1	1.73125e-17	-0.111766	0.195	0.34	2.74524e-13	1	-0.0695328	NA
brm	0.20336	-0.0905953	0.432	0.46	1	2.38127e-22	-0.132144	0.271	0.451	3.77598e-18	1	-0.0905953	NA
Brms1	0.349809	0.0212996	0.485	0.444	1	0.000289281	0.00651209	0.32	0.411	1	1	0.00651209	NA
brn	0.201092	0.00944093	0.218	0.173	1	0.00838489	0.00736228	0.127	0.165	1	1	0.00736228	NA
Bro	0.574036	-0.0103821	0.015	0.021	1	0.144582	0.00101019	0.011	0.017	1	1	-0.0103821	NA
brp	0.368448	0.00263474	0.026	0.017	1	0.0305256	0.0225332	0.024	0.014	1	1	0.00263474	NA
bru2	0.000156107	0.0871271	0.282	0.162	1	3.37349e-13	0.164132	0.223	0.131	5.34934e-09	1	0.0871271	NA
bru3	0.0195249	0.0169797	0.154	0.094	1	0.935429	0.025151	0.128	0.131	1	1	0.0169797	NA
Bruce	4.49057e-06	-0.335119	0.85	0.9	0.0712069	8.16985e-24	-0.262763	0.684	0.854	1.29549e-19	0.0712069	-0.262763	NA
brun	0.311062	-0.0903316	0.436	0.433	1	7.74129e-13	-0.0501131	0.265	0.404	1.22754e-08	1	-0.0501131	NA
brv1	0.0503036	0.00509146	0.023	0.006	1	0.119311	0.00833617	0.015	0.009	1	1	0.00509146	NA
brv2	0.00053409	0.0161891	0.038	0.004	1	3.50011e-09	0.0363454	0.034	0.005	5.55012e-05	1	0.0161891	NA
brv3	9.31226e-06	0.0567644	0.083	0.017	0.147665	2.46649e-18	0.0899877	0.091	0.02	3.91112e-14	0.147665	0.0567644	NA
BRWD3	0.000583893	-0.181046	0.586	0.675	1	1.75342e-25	-0.195871	0.427	0.646	2.78039e-21	1	-0.181046	NA
brwl	0.352849	-0.0358501	0.387	0.408	1	1.64875e-14	-0.0798749	0.283	0.435	2.61442e-10	1	-0.0358501	NA
bs	0.474521	-0.0301863	0.508	0.45	1	3.67767e-13	-0.0763356	0.317	0.467	5.83168e-09	1	-0.0301863	NA
bsf	0.129597	-0.0838709	0.564	0.569	1	2.45749e-25	-0.17716	0.406	0.603	3.89685e-21	1	-0.0838709	NA
Bsg	6.50649e-05	-0.205238	0.97	0.992	1	4.15961e-55	-0.396466	0.894	0.982	6.5959e-51	1	-0.205238	NA
Bsg25A	0.458314	-0.00359506	0	0.002	1	1	0	0	0	1	1	0	NA
Bsg25D	0.238068	-0.0722545	0.365	0.388	1	1.02531e-17	-0.0788055	0.229	0.385	1.62584e-13	1	-0.0722545	NA
bsh	0.500534	0.000302377	0.019	0.013	1	0.650409	0.00106628	0.006	0.005	1	1	0.000302377	NA
bsk	0.00994286	-0.160403	0.835	0.827	1	8.80738e-05	-0.0661116	0.617	0.742	1	1	-0.0661116	NA
bt	0.638462	-0.0100281	0.075	0.065	1	0.0346908	-0.00620231	0.045	0.063	1	1	-0.00620231	NA
BTBD9	0.00522651	0.0734776	0.417	0.31	1	0.35056	0.118611	0.276	0.287	1	1	0.0734776	NA
BtbVII	0.00302344	-0.20126	0.797	0.825	1	1.06172e-16	-0.190609	0.605	0.765	1.68357e-12	1	-0.190609	NA
btd	0.399138	-0.00623098	0.008	0.015	1	0.769965	0.00127167	0.005	0.006	1	1	-0.00623098	NA
BthD	0.931641	-0.00186169	0.575	0.567	1	1.35233e-18	-0.171821	0.448	0.64	2.14439e-14	1	-0.00186169	NA
Btk29A	0.692317	0.0196527	0.526	0.55	1	4.2588e-36	-0.326363	0.519	0.764	6.75318e-32	1	-0.326363	NA
btl	0.00922167	0.0172311	0.083	0.038	1	0.861685	0.0104963	0.049	0.048	1	1	0.0104963	NA
btn	0.110812	0.00582295	0.019	0.006	1	0.958815	0.00560405	0.008	0.008	1	1	0.00560405	NA
Btnd	0.458314	-0.00484198	0	0.002	1	0.0959345	-0.00238615	0.001	0.003	1	1	-0.00238615	NA
btsz	3.84326e-05	0.112915	0.274	0.152	0.609426	0.00755314	0.0564435	0.133	0.106	1	1	0.0564435	NA
btv	0.042758	0.0130798	0.038	0.015	1	0.0108026	0.0208784	0.021	0.01	1	1	0.0130798	NA
btz	0.313336	-0.0580736	0.59	0.56	1	1.93187e-14	-0.0843501	0.335	0.495	3.06337e-10	1	-0.0580736	NA
Bub1	0.00378087	-0.155003	0.62	0.65	1	6.65893e-12	-0.104613	0.44	0.605	1.05591e-07	1	-0.104613	NA
Bub3	0.638211	0.00572438	0.752	0.679	1	3.06559e-17	-0.18088	0.532	0.712	4.86111e-13	1	-0.18088	NA
BubR1	0.000339958	-0.192429	0.605	0.685	1	3.87169e-26	-0.199257	0.455	0.663	6.13934e-22	1	-0.192429	NA
Buffy	0.0022904	0.00958428	0.041	0.008	1	0.00167645	0.0136226	0.026	0.01	1	1	0.00958428	NA
bug	0.196009	-0.000358219	0.455	0.383	1	2.03497e-06	-0.010103	0.329	0.444	0.0322686	1	-0.000358219	NA
Bug22	2.70227e-08	0.239618	0.861	0.696	0.0004285	4.33119e-44	0.40562	0.728	0.636	6.86796e-40	0.0004285	0.239618	NA
BuGZ	0.0544736	-0.101636	0.812	0.804	1	1.82254e-27	-0.250527	0.585	0.778	2.88999e-23	1	-0.101636	NA
bun	0.00133183	-0.158537	0.989	0.988	1	2.1461e-63	-0.471127	0.896	0.98	3.40308e-59	1	-0.158537	NA
bur	0.00069108	-0.197957	0.729	0.775	1	4.18707e-22	-0.20276	0.53	0.72	6.63944e-18	1	-0.197957	NA
Burs	1	0	0	0	1	1	0	0	0	1	1	0	NA
bves	0.116741	-0.0963609	0.602	0.615	1	4.32974e-19	-0.154424	0.395	0.585	6.86567e-15	1	-0.0963609	NA
bw	0.894926	-0.0233837	0.03	0.031	1	0.00367424	-0.018361	0.027	0.047	1	1	-0.018361	NA
bwa	1.08103e-07	0.175259	0.432	0.252	0.0017142	6.09327e-06	0.186549	0.354	0.314	0.096621	0.096621	0.175259	NA
Bx	0.199792	-0.0763437	0.335	0.373	1	1.76191e-28	-0.171483	0.28	0.49	2.79387e-24	1	-0.0763437	NA
Bx42	0.686792	-0.0171721	0.737	0.708	1	3.14934e-22	-0.18305	0.491	0.675	4.99391e-18	1	-0.0171721	NA
by	0.710198	-0.0204944	0.102	0.108	1	0.492623	0.0178286	0.062	0.057	1	1	-0.0204944	NA
byn	1	0	0	0	1	0.323742	0.000317081	0.001	0	1	1	0	NA
bys	0.858644	-0.0122275	0.553	0.515	1	2.97589e-19	-0.133791	0.372	0.556	4.71887e-15	1	-0.0122275	NA
c(2)M	0.882797	-0.033668	0.079	0.079	1	1.73346e-07	-0.0162695	0.044	0.091	0.00274875	1	-0.0162695	NA
c(3)G	0.506691	0.057464	0.564	0.529	1	6.55199e-45	-0.367244	0.462	0.714	1.03895e-40	1	-0.367244	NA
c11.1	0.302523	-0.0628966	0.218	0.24	1	5.28669e-10	-0.0214119	0.138	0.233	8.38311e-06	1	-0.0214119	NA
c12.1	0.0506834	0.0644743	0.744	0.667	1	3.68375e-10	-0.12114	0.536	0.691	5.84133e-06	1	-0.12114	NA
c12.2	0.147054	-0.025106	0.09	0.125	1	1.98466e-07	-0.0296958	0.05	0.1	0.00314707	1	-0.025106	NA
C15	0.0471506	0.0137811	0.019	0.004	1	0.0461481	0.0121886	0.013	0.006	1	1	0.0121886	NA
C1GalTA	0.00213366	-0.131668	0.425	0.531	1	3.73859e-21	-0.132839	0.319	0.512	5.92828e-17	1	-0.131668	NA
C3G	0.265146	-0.0282904	0.417	0.454	1	2.95919e-11	-0.0657229	0.308	0.446	4.69238e-07	1	-0.0282904	NA
C901	1	0	0	0	1	0.305575	1.09778e-05	0.001	0.002	1	1	0	NA
ca	0.122586	-0.105123	0.504	0.519	1	4.2752e-10	-0.037866	0.308	0.442	6.77919e-06	1	-0.037866	NA
Ca-alpha1D	0.135297	0.0274976	0.147	0.108	1	0.0334414	0.00573051	0.096	0.122	1	1	0.00573051	NA
Ca-alpha1T	0.561563	-0.0515007	0.15	0.131	1	0.00225674	-0.12525	0.111	0.146	1	1	-0.0515007	NA
Ca-beta	0.0677333	-0.0260776	0.011	0.033	1	0.00558776	-0.00494984	0.015	0.03	1	1	-0.00494984	NA
Ca-Ma2d	0.922134	0.026331	0.09	0.094	1	0.00486282	-0.00838133	0.045	0.07	1	1	-0.00838133	NA
CaBP1	0.271996	-0.063601	0.786	0.804	1	3.40018e-06	-0.0921322	0.649	0.787	0.0539166	1	-0.063601	NA
cac	0.74494	-0.0999301	0.586	0.558	1	8.94495e-38	-0.342047	0.482	0.728	1.4184e-33	1	-0.0999301	NA
cact	0.00505255	-0.191801	0.669	0.715	1	8.90117e-18	-0.168809	0.496	0.684	1.41146e-13	1	-0.168809	NA
cactin	0.220737	0.000261454	0.402	0.356	1	0.000165809	0.0108566	0.241	0.322	1	1	0.000261454	NA
cad	1.51589e-14	0.126142	0.18	0.023	2.40375e-10	3.33225e-20	0.114368	0.106	0.024	5.28395e-16	2.40375e-10	0.114368	NA
Cad74A	0.461754	0.00360031	0.011	0.006	1	0.0623461	-0.00769034	0.013	0.022	1	1	-0.00769034	NA
Cad86C	0.87095	-0.0130776	0.034	0.031	1	0.0736325	0.0207899	0.036	0.025	1	1	-0.0130776	NA
Cad87A	0.639084	-0.11914	0.654	0.613	1	9.71803e-27	-0.289885	0.463	0.686	1.54099e-22	1	-0.11914	NA
Cad88C	0.403347	-0.0146469	0.008	0.015	1	0.0471308	-0.000762156	0.007	0.014	1	1	-0.000762156	NA
Cad89D	0.0199012	0.00835865	0.011	0	1	0.10883	0.00366044	0.003	0.001	1	1	0.00366044	NA
Cad96Ca	0.550135	-0.0225304	0.083	0.094	1	0.0846319	0.00153292	0.036	0.049	1	1	-0.0225304	NA
Cad96Cb	0.258185	0.00053764	0.011	0.004	1	0.478708	0.00116763	0.012	0.014	1	1	0.00053764	NA
Cad99C	0.224127	-0.00576785	0.008	0.019	1	0.492271	0.0109802	0.016	0.013	1	1	-0.00576785	NA
CadN	0.106053	-0.0552348	0.158	0.112	1	0.0149923	0.0899657	0.148	0.124	1	1	-0.0552348	NA
CadN2	1.17032e-05	0.0962472	0.147	0.054	0.185578	5.19523e-10	0.0686304	0.077	0.028	8.23807e-06	0.185578	0.0686304	NA
Cadps	0.000445667	-0.187395	0.263	0.375	1	9.53811e-26	-0.169412	0.224	0.407	1.51246e-21	1	-0.169412	NA
Caf1-105	0.653273	-0.0179116	0.368	0.34	1	2.73329e-23	-0.12495	0.248	0.425	4.33418e-19	1	-0.0179116	NA
Caf1-180	0.246378	-0.0915797	0.466	0.485	1	1.6559e-62	-0.419396	0.387	0.688	2.62576e-58	1	-0.0915797	NA
Caf1-55	0.000102559	-0.207442	0.789	0.844	1	4.79196e-56	-0.43266	0.647	0.851	7.59861e-52	1	-0.207442	NA
cag	0.678303	0.00606262	0.259	0.242	1	4.44033e-09	-0.01858	0.138	0.227	7.04103e-05	1	-0.01858	NA
CAH1	0.530542	0.000876003	0.038	0.029	1	0.00945895	0.0476825	0.029	0.016	1	1	0.000876003	NA
CAH14	2.55558e-12	0.103957	0.173	0.027	4.05238e-08	7.4294e-34	0.143693	0.138	0.02	1.17808e-29	4.05238e-08	0.103957	NA
CAH16	1	0	0	0	1	0.162646	0.00256427	0.001	0	1	1	0	NA
CAH2	0.0897122	0.0180787	0.03	0.013	1	0.833227	0.00504961	0.017	0.018	1	1	0.00504961	NA
CAH3	0.0221003	-0.115677	0.444	0.496	1	1.85799e-29	-0.162472	0.298	0.51	2.94622e-25	1	-0.115677	NA
CAH5	1	0	0	0	1	0.0871762	0.00191842	0.002	0	1	1	0	NA
CAH6	0.0199012	0.00432262	0.011	0	1	0.0155021	0.00654631	0.004	0	1	1	0.00432262	NA
CAH7	0.243114	-0.000467013	0.124	0.096	1	0.00803248	0.00471227	0.047	0.071	1	1	-0.000467013	NA
CAH8	0.547503	0.00432062	0.008	0.004	1	0.560432	-0.000367956	0.004	0.005	1	1	-0.000367956	NA
CAH9	0.976344	-0.0156779	0.03	0.029	1	0.916639	0.00221205	0.023	0.024	1	1	-0.0156779	NA
CAHbeta	0.679277	-0.00844603	0.019	0.015	1	0.321639	0.00191284	0.008	0.011	1	1	-0.00844603	NA
cal1	0.734258	-0.0110909	0.613	0.61	1	4.95043e-19	-0.152544	0.432	0.617	7.8499e-15	1	-0.0110909	NA
CalpA	0.707027	-0.0594906	0.617	0.581	1	2.29372e-07	-0.0362224	0.403	0.532	0.00363715	1	-0.0362224	NA
CalpB	0.640645	-0.051064	0.387	0.39	1	7.79591e-09	-0.0332203	0.246	0.359	0.00012362	1	-0.0332203	NA
CalpC	0.173483	0.01505	0.117	0.085	1	0.741207	0.0267542	0.072	0.071	1	1	0.01505	NA
Calr	0.641406	-0.0301721	0.966	0.977	1	3.24271e-09	-0.139936	0.89	0.95	5.14197e-05	1	-0.0301721	NA
Cals	2.30571e-06	-0.261366	0.699	0.769	0.0365617	1.41143e-17	-0.146504	0.493	0.685	2.2381e-13	0.0365617	-0.146504	NA
Calx	2.14371e-12	0.115879	0.207	0.044	3.39928e-08	1.65591e-23	0.149259	0.164	0.053	2.62578e-19	3.39928e-08	0.115879	NA
calypso	0.536696	-0.0491588	0.534	0.533	1	7.06642e-06	-0.0235729	0.361	0.484	0.112052	1	-0.0235729	NA
Cam	0.0780987	0.109825	1	0.996	1	5.54154e-08	-0.112313	0.994	0.995	0.000878722	1	-0.112313	NA
CaMKI	3.78494e-06	-0.212473	0.417	0.552	0.0600179	4.73972e-64	-0.341232	0.278	0.583	7.51578e-60	0.0600179	-0.212473	NA
Camp	0.979179	-0.0374154	0.594	0.55	1	0.00223705	0.00429738	0.414	0.514	1	1	-0.0374154	NA
Camta	0.631104	-0.0473221	0.44	0.435	1	2.92554e-21	-0.117766	0.264	0.444	4.63903e-17	1	-0.0473221	NA
can	0.00095027	0.0303854	0.12	0.052	1	0.000152905	0.0617644	0.065	0.036	1	1	0.0303854	NA
cana	0.559533	0.0164743	0.534	0.488	1	7.32473e-07	-0.0234818	0.4	0.524	0.0116148	1	-0.0234818	NA
CanA-14F	0.0073725	-0.160317	0.274	0.356	1	1.13751e-08	-0.061759	0.244	0.35	0.000180375	1	-0.061759	NA
CanA1	0.72543	0.00520413	0.034	0.029	1	0.000241672	-0.00458269	0.029	0.056	1	1	-0.00458269	NA
CanB	0.00162207	0.0433522	0.086	0.033	1	0.136353	-0.00277729	0.029	0.039	1	1	-0.00277729	NA
CanB2	2.67719e-11	0.282	0.714	0.471	4.24523e-07	0.000870545	0.162335	0.434	0.43	1	1	0.162335	NA
Cand1	0.585689	-0.0213916	0.752	0.704	1	8.1945e-05	-0.0424524	0.507	0.636	1	1	-0.0213916	NA
CAP	0.00836482	0.0174889	0.147	0.081	1	9.08587e-11	0.109079	0.147	0.077	1.44075e-06	1	0.0174889	NA
Cap-D2	0.0626385	-0.109372	0.278	0.315	1	6.44646e-27	-0.149855	0.218	0.398	1.02222e-22	1	-0.109372	NA
Cap-D3	0.936349	-0.0311714	0.267	0.252	1	3.14589e-15	-0.0821092	0.173	0.298	4.98845e-11	1	-0.0311714	NA
Cap-G	0.0132654	0.0466375	0.297	0.21	1	1.55254e-12	-0.062086	0.25	0.386	2.46186e-08	1	-0.062086	NA
Cap-H2	0.585803	-0.0398587	0.274	0.288	1	1.29298e-15	-0.0811981	0.163	0.289	2.05029e-11	1	-0.0398587	NA
Capa	1	0	0	0	1	0.985742	-6.24863e-05	0.001	0.001	1	1	0	NA
CapaR	0.197227	-0.00328366	0	0.006	1	0.800944	-0.000297595	0.009	0.01	1	1	-0.000297595	NA
caps	0.111893	-0.000666023	0.32	0.248	1	1.47613e-09	-0.0814432	0.228	0.335	2.34069e-05	1	-0.000666023	NA
capt	0.0474342	-0.10915	0.56	0.592	1	1.34942e-16	-0.14059	0.431	0.614	2.13977e-12	1	-0.10915	NA
car	0.449563	-0.0350188	0.519	0.521	1	5.40867e-13	-0.0811921	0.332	0.479	8.57653e-09	1	-0.0350188	NA
CARPA	0.0953551	-0.00932774	0	0.01	1	0.976557	0.00341136	0.002	0.002	1	1	-0.00932774	NA
CARPB	0.188125	0.00762516	0.188	0.148	1	3.10668e-11	-0.0566332	0.091	0.173	4.92626e-07	1	-0.0566332	NA
CarT	0.120261	0.00477846	0.06	0.035	1	0.751083	0.00598594	0.025	0.027	1	1	0.00477846	NA
cas	0.0509054	0.000360109	0.03	0.01	1	0.0100325	-0.014333	0.026	0.043	1	1	-0.014333	NA
CASK	0.000260717	-0.18163	0.688	0.769	1	6.46416e-28	-0.241609	0.474	0.695	1.02502e-23	1	-0.18163	NA
casp	0.569927	-0.0679201	0.707	0.679	1	5.6838e-06	-0.0489386	0.508	0.637	0.090128	1	-0.0489386	NA
Cat	0.0100062	0.0620071	0.741	0.633	1	1.3558e-05	0.17894	0.553	0.567	0.214989	1	0.0620071	NA
cathD	0.0311609	0.103556	0.714	0.619	1	0.0779763	0.110743	0.55	0.604	1	1	0.103556	NA
cato	1	0	0	0	1	0.981123	0.000487383	0.001	0.001	1	1	0	NA
Catsup	0.0727254	0.0654388	0.68	0.613	1	0.564475	0.0925653	0.495	0.551	1	1	0.0654388	NA
caup	0.0997473	0.0024317	0.011	0.002	1	0.464639	0.00497497	0.006	0.004	1	1	0.0024317	NA
cav	0.199674	-0.0736137	0.684	0.665	1	2.30511e-08	-0.069083	0.498	0.64	0.000365521	1	-0.069083	NA
caz	0.0382263	-0.119129	0.571	0.625	1	5.69192e-16	-0.128261	0.41	0.586	9.02568e-12	1	-0.119129	NA
cbc	0.56537	-0.0443375	0.545	0.483	1	0.00135005	0.00628572	0.358	0.451	1	1	-0.0443375	NA
Cbl	0.510906	-0.046193	0.744	0.725	1	2.86948e-08	-0.0617335	0.503	0.652	0.000455014	1	-0.046193	NA
CBP	0.460718	0.0132953	0.357	0.323	1	1.57326e-15	-0.0891638	0.242	0.388	2.49472e-11	1	-0.0891638	NA
Cbp20	2.19423e-09	0.286715	0.91	0.777	3.47939e-05	0.282752	0.0673455	0.756	0.805	1	1	0.0673455	NA
Cbp53E	0.00396256	0.0257406	0.034	0.006	1	0.0709249	0.0112301	0.015	0.008	1	1	0.0112301	NA
Cbp80	0.761849	-0.0592803	0.496	0.473	1	3.68336e-30	-0.177967	0.308	0.522	5.84071e-26	1	-0.0592803	NA
Cbs	0.515826	-0.0172123	0.35	0.319	1	1.03276e-06	-0.0162756	0.247	0.347	0.0163765	1	-0.0162756	NA
cbs	0.0237677	0.0681593	0.586	0.485	1	0.128646	0.137306	0.379	0.4	1	1	0.0681593	NA
cbt	0.804453	-0.00816679	0.056	0.06	1	0.00331095	0.0120191	0.049	0.075	1	1	-0.00816679	NA
Cby	0.000304999	0.039234	0.147	0.065	1	1.48074e-20	0.140404	0.125	0.035	2.34801e-16	1	0.039234	NA
Cc2d2a	0.910848	-0.0170829	0.158	0.158	1	0.00285658	0.00438777	0.081	0.115	1	1	-0.0170829	NA
CCAP	0.021151	0.0264315	0.045	0.017	1	0.000376176	0.0319994	0.04	0.018	1	1	0.0264315	NA
CCAP-R	0.0526601	0.00333187	0.026	0.008	1	0.00466525	0.0150054	0.022	0.009	1	1	0.00333187	NA
CCDC151	1	0	0	0	1	0.0871762	0.0028306	0.002	0	1	1	0	NA
CCDC53	1.9073e-07	0.108345	0.383	0.202	0.00302441	7.08485e-13	0.224792	0.283	0.196	1.12345e-08	0.00302441	0.108345	NA
Ccdc58	0.588591	0.000226691	0.68	0.621	1	0.000533744	-0.0217112	0.482	0.589	1	1	-0.0217112	NA
Ccdc85	0.495736	0.0117751	0.583	0.544	1	3.4656e-20	-0.206125	0.464	0.644	5.49541e-16	1	-0.206125	NA
CCHa1	0.0227366	0.0296673	0.038	0.013	1	0.000162557	0.0279114	0.022	0.006	1	1	0.0279114	NA
CCHa1-R	0.197227	-0.00907669	0	0.006	1	0.613139	-0.000902691	0.006	0.007	1	1	-0.000902691	NA
CCHa2	0.289755	-0.00899981	0.015	0.027	1	0.542977	0.00105506	0.018	0.021	1	1	-0.00899981	NA
CCHa2-R	0.0522466	0.00412167	0.026	0.008	1	1.77737e-06	0.0226234	0.024	0.004	0.0281838	1	0.00412167	NA
Cchl	6.06191e-06	0.250395	0.861	0.754	0.0961237	1.09362e-09	0.1808	0.74	0.763	1.73416e-05	0.0961237	0.1808	NA
CCKLR-17D1	0.262191	0.00162914	0.008	0.002	1	0.549605	1.22146e-05	0.001	0.001	1	1	1.22146e-05	NA
CCKLR-17D3	0.874769	0.00310663	0.023	0.021	1	0.585732	0.00897878	0.015	0.013	1	1	0.00310663	NA
Ccm3	0.00349343	0.130163	0.846	0.806	1	0.0392952	0.0801596	0.707	0.76	1	1	0.0801596	NA
Ccn	0.761423	0.0103867	0.015	0.013	1	0.242243	0.00938018	0.016	0.011	1	1	0.00938018	NA
Ccp84Aa	1	0	0	0	1	1	0	0	0	1	1	0	NA
Ccp84Ab	1	0	0	0	1	1	0	0	0	1	1	0	NA
Ccp84Ac	1	0	0	0	1	0.311506	-0.000194567	0	0.001	1	1	0	NA
Ccp84Ad	0.180076	0.00162396	0.004	0	1	0.985742	-0.000166277	0.001	0.001	1	1	-0.000166277	NA
Ccp84Ae	0.458314	-0.000232917	0	0.002	1	0.311506	-0.000194567	0	0.001	1	1	-0.000194567	NA
Ccp84Af	1	0	0	0	1	0.0793848	-0.0021403	0	0.002	1	1	0	NA
Ccp84Ag	0.168868	-0.00660093	0.004	0.015	1	0.181046	0.0014917	0.003	0.007	1	1	-0.00660093	NA
Ccs	0.110994	-0.08246	0.466	0.496	1	4.71937e-25	-0.151996	0.319	0.517	7.4835e-21	1	-0.08246	NA
CCT1	0.326809	-0.0762399	0.835	0.863	1	2.1952e-22	-0.241717	0.714	0.867	3.48092e-18	1	-0.0762399	NA
CCT2	9.99335e-05	-0.179156	0.827	0.881	1	2.82111e-16	-0.191543	0.674	0.823	4.47343e-12	1	-0.179156	NA
CCT3	0.00343005	-0.138756	0.947	0.954	1	2.97646e-55	-0.400659	0.83	0.951	4.71978e-51	1	-0.138756	NA
CCT4	0.000368217	-0.203264	0.925	0.944	1	1.24384e-22	-0.256733	0.787	0.906	1.97236e-18	1	-0.203264	NA
CCT5	0.035286	-0.0858313	0.891	0.894	1	1.91364e-23	-0.261234	0.74	0.857	3.03446e-19	1	-0.0858313	NA
CCT6	0.0294364	-0.117377	0.88	0.871	1	1.47193e-17	-0.183168	0.692	0.837	2.33404e-13	1	-0.117377	NA
CCT7	0.0117973	-0.143751	0.883	0.887	1	1.97009e-26	-0.276228	0.695	0.854	3.12398e-22	1	-0.143751	NA
CCT8	0.195257	-0.0753875	0.902	0.883	1	1.17419e-24	-0.266554	0.743	0.872	1.86191e-20	1	-0.0753875	NA
CCY	2.50536e-10	0.11548	0.165	0.033	3.97275e-06	2.59796e-22	0.152986	0.134	0.037	4.11959e-18	3.97275e-06	0.11548	NA
Ccz1	0.210512	0.0477411	0.335	0.283	1	0.055358	0.0214771	0.212	0.253	1	1	0.0214771	NA
cd	0.131254	-0.0184621	0.015	0.033	1	0.000153212	-0.0118198	0.015	0.036	1	1	-0.0118198	NA
CD98hc	0.216733	0.0372854	0.53	0.475	1	1.30534e-06	-0.0294141	0.331	0.443	0.0206987	1	-0.0294141	NA
Cda4	0.467468	0.000533792	0.004	0.008	1	2.28498e-05	-0.0120178	0.005	0.023	0.362329	1	-0.0120178	NA
Cda5	0.325641	0.00639171	0.075	0.056	1	0.00273098	-0.0199918	0.061	0.09	1	1	-0.0199918	NA
Cda9	1	0	0	0	1	1	0	0	0	1	1	0	NA
CDase	0.0791612	-0.0273293	0.015	0.038	1	0.00202496	-0.0105648	0.026	0.047	1	1	-0.0105648	NA
Cdc16	0.341191	-0.0787313	0.308	0.319	1	2.44117e-12	-0.0526861	0.221	0.346	3.87097e-08	1	-0.0526861	NA
Cdc23	0.00987661	0.0702178	0.632	0.519	1	0.960684	0.0790962	0.42	0.465	1	1	0.0702178	NA
Cdc27	0.75949	-0.0248051	0.838	0.79	1	0.000106171	-0.0666218	0.644	0.748	1	1	-0.0248051	NA
Cdc2rk	0.456888	0.00155336	0.376	0.346	1	5.07351e-07	-0.0233409	0.244	0.343	0.00804506	1	-0.0233409	NA
Cdc37	8.07705e-06	0.238953	0.97	0.887	0.128078	0.00133423	0.107792	0.862	0.861	1	1	0.107792	NA
Cdc42	0.921656	-0.00886042	0.684	0.654	1	1.13802e-14	-0.132004	0.447	0.621	1.80456e-10	1	-0.00886042	NA
Cdc45	0.268434	-0.0185427	0.207	0.165	1	2.43898e-09	-0.033114	0.145	0.236	3.86749e-05	1	-0.0185427	NA
Cdc5	0.439493	-0.0783983	0.654	0.64	1	1.1054e-11	-0.0837313	0.417	0.575	1.75283e-07	1	-0.0783983	NA
CDC50	0.324586	-0.0571262	0.376	0.396	1	7.07264e-09	-0.0443775	0.22	0.326	0.000112151	1	-0.0443775	NA
Cdc6	0.05001	-0.0943002	0.474	0.515	1	9.25515e-42	-0.264589	0.35	0.6	1.46759e-37	1	-0.0943002	NA
Cdc7	0.0173743	0.0556953	0.62	0.508	1	0.000309971	0.165002	0.425	0.412	1	1	0.0556953	NA
Cdep	0.0652517	0.0337094	0.331	0.26	1	0.0160571	0.0106773	0.234	0.285	1	1	0.0106773	NA
CdGAPr	0.729387	0.0112441	0.786	0.775	1	0.0172162	-0.0304612	0.634	0.741	1	1	-0.0304612	NA
cdi	1.79158e-05	-0.251459	0.895	0.925	0.28409	8.33786e-19	-0.212715	0.749	0.902	1.32213e-14	0.28409	-0.212715	NA
cDIP	0.934238	-0.000538609	0.004	0.004	1	0.0558924	0.0104582	0.012	0.005	1	1	-0.000538609	NA
Cdk1	0.477243	-0.0853648	0.789	0.754	1	1.91271e-17	-0.203987	0.607	0.774	3.03298e-13	1	-0.0853648	NA
Cdk12	0.100297	-0.103349	0.838	0.796	1	9.53326e-14	-0.149043	0.61	0.775	1.51169e-09	1	-0.103349	NA
Cdk2	0.0623333	0.0127176	0.436	0.35	1	3.37675e-22	-0.12927	0.278	0.458	5.35451e-18	1	-0.12927	NA
CDK2AP1	0.651618	-0.0077856	0.534	0.504	1	5.23099e-17	-0.107491	0.335	0.506	8.29478e-13	1	-0.0077856	NA
Cdk4	0.0376147	0.0407144	0.165	0.11	1	3.06772e-08	-0.0426783	0.137	0.217	0.000486448	1	-0.0426783	NA
Cdk5	0.81107	0.00320888	0.459	0.444	1	0.000449077	0.00516044	0.306	0.39	1	1	0.00320888	NA
Cdk5alpha	0.0288642	0.0208484	0.162	0.104	1	0.0168761	0.0499156	0.083	0.063	1	1	0.0208484	NA
Cdk7	0.416417	0.00597796	0.624	0.56	1	1.58597e-16	-0.127039	0.383	0.556	2.51488e-12	1	-0.127039	NA
Cdk8	0.138493	-0.0995889	0.496	0.5	1	9.94098e-28	-0.155547	0.296	0.501	1.57634e-23	1	-0.0995889	NA
Cdk9	0.234238	-0.102213	0.684	0.683	1	3.52438e-18	-0.173993	0.477	0.662	5.5886e-14	1	-0.102213	NA
cdm	0.000124367	-0.135047	0.282	0.408	1	6.13263e-24	-0.106657	0.198	0.374	9.72452e-20	1	-0.106657	NA
Cds	0.031647	0.0489537	0.41	0.323	1	0.00567533	0.131659	0.296	0.28	1	1	0.0489537	NA
CecA1	0.0282304	0.028649	0.071	0.035	1	4.56075e-06	0.0559205	0.074	0.036	0.0723198	1	0.028649	NA
CecA2	0.00611091	-0.0540131	0.023	0.069	1	5.25067e-15	-0.069761	0.01	0.063	8.32598e-11	1	-0.0540131	NA
CecB	0.257726	-0.0211711	0.011	0.023	1	0.000818981	-0.0172979	0.008	0.022	1	1	-0.0172979	NA
CecC	0.00168859	-0.0521052	0.008	0.052	1	1.43366e-08	-0.0316637	0.012	0.047	0.000227335	1	-0.0316637	NA
Ced-12	0.567212	-0.0185872	0.357	0.319	1	1.34451e-17	-0.0704849	0.173	0.312	2.13199e-13	1	-0.0185872	NA
ced-6	0.312138	0.000744807	0.09	0.069	1	0.0674321	-0.000274922	0.049	0.064	1	1	-0.000274922	NA
Cen	0.0244492	0.0404699	0.421	0.329	1	7.26167e-09	-0.0307897	0.202	0.304	0.000115148	1	-0.0307897	NA
CenB1A	0.969443	-0.0394554	0.406	0.394	1	6.98259e-10	-0.0412127	0.234	0.348	1.10723e-05	1	-0.0394554	NA
CenG1A	0.136232	-0.0867315	0.398	0.438	1	1.70441e-17	-0.102262	0.278	0.443	2.70268e-13	1	-0.0867315	NA
Cenp-C	0.183391	-0.102418	0.515	0.521	1	4.71889e-31	-0.203471	0.356	0.581	7.48274e-27	1	-0.102418	NA
Cep135	0.884794	-0.0227906	0.466	0.438	1	1.32941e-10	-0.0523008	0.331	0.472	2.10805e-06	1	-0.0227906	NA
cep290	0.129418	-0.00309898	0.139	0.1	1	0.0766931	0.0447003	0.088	0.072	1	1	-0.00309898	NA
Cep89	6.91485e-10	0.0743964	0.109	0.01	1.09649e-05	3.20325e-29	0.127642	0.115	0.015	5.0794e-25	1.09649e-05	0.0743964	NA
cer	0.00207057	0.143924	0.613	0.492	1	0.904734	0.0803924	0.445	0.499	1	1	0.0803924	NA
Cerk	1.32022e-05	0.131498	0.462	0.306	0.209347	0.410562	0.0899369	0.287	0.297	1	1	0.0899369	NA
cert	6.57318e-05	-0.181163	0.451	0.552	1	4.0339e-22	-0.135634	0.328	0.512	6.39655e-18	1	-0.135634	NA
cerv	0.00865278	0.0659212	0.444	0.327	1	0.000776834	0.00764289	0.241	0.311	1	1	0.00764289	NA
Cf2	0.431613	-0.0777565	0.571	0.56	1	2.45173e-24	-0.156795	0.367	0.577	3.8877e-20	1	-0.0777565	NA
Cfp1	0.551552	-0.00518763	0.444	0.398	1	0.000387155	0.00578588	0.249	0.325	1	1	-0.00518763	NA
CG10000	1	0	0	0	1	1	0	0	0	1	1	0	NA
CG10005	0.112872	0.00357188	0.015	0.004	1	0.0264189	0.0104725	0.013	0.005	1	1	0.00357188	NA
CG10011	0.130687	-0.059986	0.62	0.677	1	8.11016e-21	-0.161388	0.425	0.629	1.28603e-16	1	-0.059986	NA
CG10013	0.237397	0.0252839	0.47	0.421	1	6.4213e-08	-0.0303986	0.323	0.452	0.00101823	1	-0.0303986	NA
CG10019	0.384187	-0.00965474	0.026	0.017	1	0.176086	-0.0029279	0.013	0.02	1	1	-0.0029279	NA
CG10026	0.253311	0.0208585	0.026	0.015	1	0.092024	0.0243946	0.033	0.023	1	1	0.0208585	NA
CG10029	1	0	0	0	1	0.0871762	0.00393963	0.002	0	1	1	0	NA
CG10031	0.671735	0.00434202	0.004	0.002	1	0.321225	0.00604066	0.009	0.006	1	1	0.00434202	NA
CG10035	0.458314	-0.00341221	0	0.002	1	0.152153	-0.000387681	0	0.001	1	1	-0.000387681	NA
CG10038	0.982137	-0.0134273	0.53	0.512	1	1.32248e-05	-0.0176403	0.383	0.497	0.209706	1	-0.0134273	NA
CG10041	0.0710438	-0.00834894	0.158	0.106	1	0.0445421	0.0021775	0.074	0.095	1	1	-0.00834894	NA
CG10050	0.637518	-0.0548785	0.293	0.296	1	2.1797e-08	-0.0292596	0.171	0.262	0.000345635	1	-0.0292596	NA
CG10051	0.936811	0.00308325	0.004	0.004	1	0.429695	0.0041329	0.005	0.003	1	1	0.00308325	NA
CG10053	0.000652366	0.135066	0.639	0.512	1	6.63012e-05	0.190465	0.472	0.47	1	1	0.135066	NA
CG10055	0.142702	0.082663	0.722	0.662	1	0.34218	0.112686	0.546	0.603	1	1	0.082663	NA
CG10062	0.000297767	0.0410199	0.045	0.006	1	4.58048e-09	0.0492703	0.043	0.009	7.26326e-05	1	0.0410199	NA
CG10063	0.470864	0.0468629	0.925	0.894	1	1.66243e-07	-0.136896	0.867	0.93	0.00263612	1	-0.136896	NA
CG10068	0.258439	-0.00116152	0.338	0.288	1	2.36499e-09	-0.0411519	0.184	0.283	3.75016e-05	1	-0.00116152	NA
CG10073	0.255028	0.00503288	0.011	0.004	1	0.680649	-0.00128744	0.002	0.003	1	1	-0.00128744	NA
CG10075	0.0373001	0.0635076	0.635	0.558	1	0.353815	0.110522	0.451	0.492	1	1	0.0635076	NA
CG10077	0.694815	-0.0515951	0.962	0.944	1	1.64323e-09	-0.12675	0.84	0.927	2.60567e-05	1	-0.0515951	NA
CG10081	1	0	0	0	1	0.311506	-0.000134501	0	0.001	1	1	0	NA
CG10082	0.00442885	-0.149114	0.812	0.865	1	2.0847e-32	-0.295145	0.618	0.839	3.30571e-28	1	-0.149114	NA
CG10086	0.113394	0.00491449	0.015	0.004	1	0.00517411	0.0131437	0.011	0.003	1	1	0.00491449	NA
CG10098	0.0395242	0.0220396	0.353	0.265	1	0.000178409	-0.0060504	0.196	0.262	1	1	-0.0060504	NA
CG10104	2.55805e-10	0.0633402	0.102	0.006	4.0563e-06	8.04374e-14	0.0508139	0.055	0.008	1.2755e-09	4.0563e-06	0.0508139	NA
CG10116	1	0	0	0	1	0.500275	-0.00114661	0.003	0.004	1	1	0	NA
CG10132	0.228974	-0.0122086	0.015	0.029	1	0.0164147	-0.0027502	0.01	0.021	1	1	-0.0027502	NA
CG10137	0.15861	-0.0152058	0.207	0.158	1	2.96255e-11	-0.032419	0.116	0.211	4.69772e-07	1	-0.0152058	NA
CG10139	0.263009	-0.0535256	0.748	0.742	1	2.4157e-16	-0.170746	0.55	0.723	3.83057e-12	1	-0.0535256	NA
CG10140	0.180076	0.000429959	0.004	0	1	0.579189	-7.32405e-05	0.001	0.001	1	1	-7.32405e-05	NA
CG10147	0.679303	-0.0356349	0.177	0.181	1	7.52175e-10	-0.032821	0.082	0.156	1.19272e-05	1	-0.032821	NA
CG10151	0.0118503	-0.113994	0.492	0.565	1	1.62299e-15	-0.0799817	0.321	0.484	2.57358e-11	1	-0.0799817	NA
CG10154	0.551244	-0.000606866	0.008	0.004	1	0.0482084	0.00403156	0.003	0	1	1	-0.000606866	NA
CG10163	1	0	0	0	1	0.0427556	-0.00165088	0	0.003	1	1	0	NA
CG10165	0.185355	0.0186777	0.365	0.298	1	0.921106	0.0353909	0.179	0.188	1	1	0.0186777	NA
CG10166	0.0470595	0.0740188	0.718	0.673	1	0.366574	0.0563932	0.546	0.636	1	1	0.0563932	NA
CG10175	0.931665	-0.00190677	0.004	0.004	1	0.00222906	-0.00750094	0.003	0.012	1	1	-0.00190677	NA
CG10182	0.458314	-0.00100632	0	0.002	1	0.152153	-0.000564887	0	0.001	1	1	-0.000564887	NA
CG10183	1	0	0	0	1	0.323742	0.000564158	0.001	0	1	1	0	NA
CG10184	0.00443496	0.0385488	0.068	0.025	1	6.83684e-07	0.0439883	0.055	0.021	0.0108412	1	0.0385488	NA
CG10185	0.26357	0.000300167	0.008	0.002	1	0.0506769	0.00486968	0.008	0.003	1	1	0.000300167	NA
CG10189	0.309252	0.0109871	0.38	0.335	1	4.53998e-05	-0.0132919	0.207	0.28	0.719904	1	-0.0132919	NA
CG10194	0.0485138	0.041503	0.346	0.271	1	1.0425e-07	-0.0127465	0.189	0.281	0.00165309	1	-0.0127465	NA
CG10195	0.433186	-0.049074	0.361	0.385	1	3.26437e-14	-0.0728835	0.249	0.39	5.17632e-10	1	-0.049074	NA
CG10205	1	0	0	0	1	1	0	0	0	1	1	0	NA
CG10208	0.0145487	0.0398698	0.259	0.179	1	0.18943	0.0264515	0.164	0.187	1	1	0.0264515	NA
CG10209	0.480924	-0.0527225	0.414	0.408	1	8.39732e-06	0.00614372	0.224	0.312	0.133156	1	-0.0527225	NA
CG10211	0.104944	0.0269385	0.023	0.008	1	0.000914455	0.0100754	0.009	0.001	1	1	0.0100754	NA
CG10214	0.26058	-0.000607158	0.647	0.562	1	1.93468e-05	-0.0288863	0.415	0.525	0.306782	1	-0.000607158	NA
CG10222	0.23489	-0.0263136	0.165	0.198	1	7.99998e-11	-0.0344418	0.126	0.219	1.26856e-06	1	-0.0263136	NA
CG10226	0.674626	-0.00153885	0.004	0.002	1	0.345602	0.00179376	0.003	0.005	1	1	-0.00153885	NA
CG10232	0.931665	-0.00249358	0.004	0.004	1	0.0632933	0.00195487	0.004	0.001	1	1	-0.00249358	NA
CG10237	0.708799	-0.00188827	0.188	0.173	1	0.497311	0.00781921	0.09	0.098	1	1	-0.00188827	NA
CG1024	0.429111	-0.0515932	0.534	0.531	1	2.07218e-17	-0.10417	0.316	0.487	3.28586e-13	1	-0.0515932	NA
CG10257	0.754942	-0.0118521	0.041	0.046	1	9.38672e-08	-0.0328602	0.031	0.075	0.00148845	1	-0.0118521	NA
CG10264	0.553119	-0.00352921	0.008	0.004	1	0.425043	0.00427706	0.008	0.006	1	1	-0.00352921	NA
CG10265	0.00181657	0.113099	0.594	0.49	1	4.98374e-06	-0.0258395	0.389	0.511	0.0790271	1	-0.0258395	NA
CG10268	0.674516	0.0133042	0.677	0.623	1	0.376351	0.0672999	0.45	0.527	1	1	0.0133042	NA
CG10274	0.0463112	-0.0864568	0.282	0.333	1	6.8922e-16	-0.0671588	0.191	0.325	1.0929e-11	1	-0.0671588	NA
CG10280	1	0	0	0	1	0.63483	0.000109255	0.001	0.002	1	1	0	NA
CG10283	0.0127534	-0.0711736	0.053	0.104	1	0.000272229	-0.0304426	0.097	0.14	1	1	-0.0304426	NA
CG10286	0.543838	-0.0738381	0.733	0.725	1	2.07487e-12	-0.122124	0.526	0.696	3.29012e-08	1	-0.0738381	NA
CG10300	1	0	0	0	1	0.985742	-0.000167848	0.001	0.001	1	1	0	NA
CG10301	0.458314	-0.00122831	0	0.002	1	1	0	0	0	1	1	0	NA
CG10311	0.321074	0.0407741	0.135	0.112	1	0.0536295	0.0575503	0.089	0.072	1	1	0.0407741	NA
CG10321	0.0837022	-0.0848695	0.436	0.477	1	2.0033e-15	-0.0854003	0.299	0.459	3.17664e-11	1	-0.0848695	NA
CG10324	0.00104778	-0.17949	0.545	0.606	1	1.71953e-23	-0.160227	0.365	0.561	2.72666e-19	1	-0.160227	NA
CG10336	0.375439	0.0184118	0.425	0.379	1	1.22274e-08	-0.0714881	0.358	0.487	0.00019389	1	-0.0714881	NA
CG10337	0.0262278	0.0410331	0.18	0.121	1	0.0101312	0.00757821	0.104	0.138	1	1	0.00757821	NA
CG10338	0.995843	-0.0231075	0.244	0.238	1	5.88287e-08	-0.0274408	0.139	0.22	0.000932846	1	-0.0231075	NA
CG10339	0.834001	0.00261354	0.008	0.006	1	0.369423	0.00275015	0.007	0.005	1	1	0.00261354	NA
CG10340	0.0254921	0.115283	0.797	0.748	1	0.0974166	-0.0184856	0.657	0.757	1	1	-0.0184856	NA
CG10341	0.874356	-0.0538969	0.485	0.452	1	1.55344e-22	-0.129461	0.291	0.477	2.46329e-18	1	-0.0538969	NA
CG10343	0.0895947	0.0549067	0.767	0.677	1	7.70391e-05	0.153753	0.632	0.666	1	1	0.0549067	NA
CG10344	2.21739e-05	0.07724	0.139	0.05	0.351612	2.14953e-08	0.115124	0.143	0.084	0.000340851	0.351612	0.07724	NA
CG10345	0.00113569	0.0316021	0.056	0.015	1	4.18179e-07	0.0365107	0.049	0.016	0.00663107	1	0.0316021	NA
CG10347	0.0327828	0.0372435	0.244	0.181	1	0.91373	0.0405195	0.137	0.144	1	1	0.0372435	NA
CG10348	5.96693e-07	0.0680694	0.09	0.015	0.00946176	5.79035e-09	0.0602368	0.051	0.014	9.18176e-05	0.00946176	0.0602368	NA
CG10352	0.101521	0.0024212	0.026	0.01	1	0.243901	0.00865576	0.013	0.009	1	1	0.0024212	NA
CG10353	0.347237	0.0503141	0.492	0.46	1	0.655602	0.0717046	0.299	0.335	1	1	0.0503141	NA
CG10357	0.674626	-0.000395282	0.004	0.002	1	0.152153	-0.00143447	0	0.001	1	1	-0.000395282	NA
CG10359	0.306541	-0.0295286	0.049	0.067	1	0.936796	0.0124055	0.035	0.036	1	1	-0.0295286	NA
CG10361	7.57502e-05	0.0376627	0.045	0.004	1	2.32782e-10	0.0433752	0.036	0.004	3.69122e-06	1	0.0376627	NA
CG10362	1	0	0	0	1	0.985742	-9.72257e-05	0.001	0.001	1	1	0	NA
CG10366	0.0116352	0.0950187	0.59	0.494	1	0.631948	0.067747	0.37	0.42	1	1	0.067747	NA
CG10375	0.138098	0.0194815	0.786	0.723	1	2.0481e-08	-0.102256	0.555	0.703	0.000324768	1	-0.102256	NA
CG10376	0.132635	-0.104343	0.462	0.49	1	1.4383e-15	-0.0873824	0.291	0.449	2.28071e-11	1	-0.0873824	NA
CG10383	0.00444837	0.138562	0.579	0.473	1	0.0118477	0.164214	0.422	0.432	1	1	0.138562	NA
CG10384	0.346193	0.00275137	0.019	0.01	1	0.0655918	0.00743457	0.008	0.003	1	1	0.00275137	NA
CG10395	0.71038	-0.064158	0.684	0.658	1	1.87053e-19	-0.178211	0.454	0.644	2.9661e-15	1	-0.064158	NA
CG10405	0.00513994	0.02087	0.113	0.056	1	0.00139091	-0.0011674	0.051	0.079	1	1	-0.0011674	NA
CG10413	0.957491	-0.00962606	0.395	0.385	1	0.000911753	0.022483	0.262	0.339	1	1	-0.00962606	NA
CG10418	2.8156e-07	0.212894	0.759	0.571	0.0044647	0.986064	0.0593636	0.543	0.615	1	1	0.0593636	NA
CG10425	0.0668521	0.0699947	0.402	0.35	1	0.000758659	0.0144135	0.255	0.332	1	1	0.0144135	NA
CG10428	0.807729	-0.0162242	0.526	0.504	1	9.2692e-15	-0.0923102	0.336	0.502	1.46982e-10	1	-0.0162242	NA
CG10431	0.976868	-0.0253116	0.169	0.165	1	4.89407e-07	-0.0143565	0.1	0.164	0.00776053	1	-0.0143565	NA
CG10433	0.260513	0.0225479	0.075	0.054	1	0.0350101	0.0220532	0.061	0.044	1	1	0.0220532	NA
CG10435	0.306006	0.021503	0.553	0.494	1	6.84713e-10	-0.0542414	0.33	0.47	1.08575e-05	1	-0.0542414	NA
CG10444	0.244375	-0.0661878	0.327	0.348	1	2.63876e-10	-0.0403613	0.191	0.299	4.18428e-06	1	-0.0403613	NA
CG10445	0.00227279	-0.206431	0.447	0.517	1	1.83007e-28	-0.180106	0.331	0.545	2.90194e-24	1	-0.180106	NA
CG10459	9.61098e-07	0.0679141	0.102	0.021	0.0152401	1.15263e-17	0.0809846	0.074	0.011	1.82773e-13	0.0152401	0.0679141	NA
CG10463	0.00534554	-0.127976	0.477	0.525	1	5.93184e-23	-0.12475	0.303	0.496	9.40612e-19	1	-0.12475	NA
CG10465	0.539095	0.00200975	0.872	0.792	1	0.73537	0.0383597	0.688	0.759	1	1	0.00200975	NA
CG10466	0.90289	-0.0299284	0.474	0.465	1	1.46205e-12	-0.0682746	0.328	0.478	2.31837e-08	1	-0.0299284	NA
CG10467	0.0465075	0.0117916	0.135	0.088	1	0.0568778	-0.00988211	0.052	0.068	1	1	-0.00988211	NA
CG10469	0.95977	0.00156679	0.049	0.05	1	0.00827039	-0.00706103	0.032	0.051	1	1	-0.00706103	NA
CG10472	0.867156	-0.0113115	0.064	0.067	1	0.00786964	-0.0104355	0.04	0.062	1	1	-0.0104355	NA
CG10474	0.180076	0.00100928	0.004	0	1	0.985742	-0.00104868	0.001	0.001	1	1	-0.00104868	NA
CG10477	1	0	0	0	1	0.548607	-0.000394663	0.001	0.001	1	1	0	NA
CG10479	0.773162	-0.00485094	0.026	0.023	1	0.0740674	0.0189567	0.04	0.028	1	1	-0.00485094	NA
CG10481	0.0380423	0.0170723	0.015	0.002	1	0.000106329	0.0168441	0.015	0.002	1	1	0.0168441	NA
CG10483	1.44521e-28	0.224815	0.293	0.021	2.29167e-24	3.14413e-68	0.283921	0.239	0.026	4.98565e-64	2.29167e-24	0.224815	NA
CG10486	0.21054	0.00404705	0.019	0.008	1	0.00123831	0.0144842	0.012	0.002	1	1	0.00404705	NA
CG10492	0.509116	-0.045415	0.658	0.61	1	0.0228407	0.00893548	0.479	0.569	1	1	-0.045415	NA
CG10494	0.816228	-0.0132042	0.267	0.25	1	6.27937e-16	-0.061611	0.157	0.283	9.95719e-12	1	-0.0132042	NA
CG10495	0.135357	0.0120508	0.233	0.188	1	4.56159e-10	-0.0403443	0.122	0.208	7.23331e-06	1	-0.0403443	NA
CG10505	0.830408	-0.00293425	0.023	0.025	1	0.246482	0.00105975	0.008	0.012	1	1	-0.00293425	NA
CG10508	0.000622268	0.0399954	0.071	0.021	1	0.00169185	0.0345432	0.038	0.02	1	1	0.0345432	NA
CG10512	0.729331	-0.0254342	0.079	0.085	1	0.156076	0.00570336	0.109	0.096	1	1	-0.0254342	NA
CG10513	0.394956	-0.0285639	0.008	0.015	1	0.345664	0.00464369	0.01	0.007	1	1	-0.0285639	NA
CG10514	0.551244	-0.000783171	0.008	0.004	1	0.396771	-0.00110882	0.001	0.003	1	1	-0.000783171	NA
CG10516	0.514647	-0.0590713	0.568	0.55	1	1.61921e-09	-0.0619605	0.388	0.527	2.56758e-05	1	-0.0590713	NA
CG10527	5.67993e-05	0.071163	0.226	0.112	0.900667	7.60419e-08	0.126855	0.196	0.13	0.0012058	0.900667	0.071163	NA
CG10543	0.00362022	-0.157829	0.921	0.946	1	2.60177e-34	-0.309284	0.735	0.91	4.12563e-30	1	-0.157829	NA
CG10550	0.330995	-0.00303152	0.004	0.01	1	0.38721	0.00194423	0.004	0.003	1	1	-0.00303152	NA
CG10553	0.376623	0.000607655	0.015	0.025	1	0.127452	-0.00904174	0.016	0.024	1	1	-0.00904174	NA
CG10555	0.0786292	-0.0953021	0.432	0.469	1	1.88711e-19	-0.129104	0.303	0.482	2.99239e-15	1	-0.0953021	NA
CG10559	0.936811	0.00114114	0.004	0.004	1	0.626499	-0.000744393	0.006	0.008	1	1	-0.000744393	NA
CG10560	0.83596	0.00530534	0.008	0.006	1	0.525863	0.00163947	0.007	0.005	1	1	0.00163947	NA
CG10562	0.839883	-0.000240851	0.008	0.006	1	0.623358	-0.00282438	0.006	0.008	1	1	-0.000240851	NA
CG10565	0.0021274	0.145107	0.936	0.865	1	0.40628	0.0398533	0.753	0.82	1	1	0.0398533	NA
CG10576	0.440181	0.023094	0.966	0.942	1	6.85215e-06	-0.0945492	0.871	0.93	0.108655	1	-0.0945492	NA
CG10581	1.85984e-15	0.232491	0.417	0.167	2.94914e-11	0.000178523	0.12952	0.217	0.177	1	1	0.12952	NA
CG10584	0.227421	0.00451306	0.365	0.321	1	3.97879e-05	-0.00575051	0.216	0.293	0.630917	1	-0.00575051	NA
CG10587	1	0	0	0	1	0.578165	0.00218182	0.001	0.001	1	1	0	NA
CG10588	7.01269e-09	0.0893817	0.105	0.013	0.0001112	5.00537e-18	0.0855471	0.081	0.014	7.93702e-14	0.0001112	0.0855471	NA
CG10591	0.701994	-0.00980301	0.015	0.019	1	0.000302733	-0.00420776	0.002	0.013	1	1	-0.00420776	NA
CG10597	1	0	0	0	1	0.980089	-0.000768121	0.001	0.001	1	1	0	NA
CG10598	1	0	0	0	1	0.323742	0.00306481	0.001	0	1	1	0	NA
CG10602	0.0517312	0.0455072	0.65	0.548	1	2.45976e-05	-0.0369029	0.456	0.58	0.390044	1	-0.0369029	NA
CG10621	0.640346	-0.019712	0.041	0.048	1	0.0816711	-0.0102519	0.013	0.022	1	1	-0.0102519	NA
CG10623	2.2425e-09	0.122939	0.274	0.102	3.55593e-05	1.60194e-35	0.249501	0.26	0.098	2.5402e-31	3.55593e-05	0.122939	NA
CG10628	0.0362913	0.0201941	0.583	0.479	1	7.81914e-08	-0.0448405	0.389	0.52	0.00123988	1	-0.0448405	NA
CG10631	0.795837	-0.0574658	0.398	0.379	1	7.18139e-07	-0.0252739	0.202	0.288	0.0113875	1	-0.0252739	NA
CG10638	0.0289368	-0.144712	0.737	0.773	1	3.9452e-07	-0.0946383	0.608	0.754	0.00625591	1	-0.0946383	NA
CG10646	0.548353	-0.00547112	0.391	0.348	1	3.25148e-13	-0.0675642	0.234	0.364	5.15587e-09	1	-0.00547112	NA
CG10650	0.0279757	0.0265477	0.083	0.044	1	0.026336	0.0325178	0.045	0.03	1	1	0.0265477	NA
CG10651	0.458314	-0.000823108	0	0.002	1	0.986473	0.000979137	0.001	0.001	1	1	-0.000823108	NA
CG10654	0.796936	-0.011687	0.06	0.065	1	0.00149785	-0.0137456	0.033	0.057	1	1	-0.011687	NA
CG10657	0.488262	-0.0479081	0.173	0.188	1	3.13956e-06	-0.0237321	0.116	0.179	0.049784	1	-0.0237321	NA
CG10660	2.44215e-07	0.0893365	0.184	0.062	0.00387251	2.63515e-25	0.135773	0.15	0.041	4.17856e-21	0.00387251	0.0893365	NA
CG10663	0.840566	-0.00766295	0.03	0.027	1	0.166046	-0.00153272	0.031	0.04	1	1	-0.00153272	NA
CG10669	0.197052	-0.0460703	0.278	0.317	1	2.2391e-13	-0.0599739	0.171	0.289	3.55054e-09	1	-0.0460703	NA
CG10672	0.2558	0.00973512	0.436	0.377	1	8.61577e-07	-0.0108018	0.301	0.415	0.013662	1	-0.0108018	NA
CG10674	0.0035996	0.13851	0.771	0.69	1	0.962444	0.0434968	0.644	0.722	1	1	0.0434968	NA
CG10680	0.486049	-0.000823166	0.041	0.031	1	0.0712537	-0.00615522	0.017	0.027	1	1	-0.000823166	NA
CG10681	0.28628	0.0145274	0.545	0.485	1	3.74082e-13	-0.071273	0.34	0.497	5.93181e-09	1	-0.071273	NA
CG10700	0.0466799	0.0200613	0.019	0.004	1	1.43556e-06	0.0233506	0.022	0.003	0.0227637	1	0.0200613	NA
CG10702	0.260273	-0.0144599	0.011	0.023	1	0.920505	-0.00306829	0.015	0.016	1	1	-0.00306829	NA
CG10710	0.0953551	-0.00850329	0	0.01	1	0.490794	-0.00205855	0.006	0.009	1	1	-0.00205855	NA
CG10713	0.931665	-0.00379649	0.004	0.004	1	0.979055	-0.0025695	0.001	0.001	1	1	-0.0025695	NA
CG10725	1	0	0	0	1	0.323742	0.000261554	0.001	0	1	1	0	NA
CG10730	0.0657176	0.0306759	0.056	0.029	1	1.38612e-05	0.0261586	0.03	0.009	0.219798	1	0.0261586	NA
CG10737	0.40109	-0.0262415	0.282	0.244	1	0.00028807	-0.000320954	0.174	0.235	1	1	-0.000320954	NA
CG10738	0.0516338	-0.038717	0.109	0.16	1	1.97152e-15	-0.0718926	0.112	0.223	3.12623e-11	1	-0.038717	NA
CG1074	0.0850983	-0.0899137	0.553	0.577	1	1.4217e-16	-0.122615	0.345	0.512	2.25439e-12	1	-0.0899137	NA
CG10747	0.915525	-0.0275688	0.316	0.312	1	3.06085e-11	-0.0316673	0.16	0.266	4.85358e-07	1	-0.0275688	NA
CG10748	4.84447e-10	0.110293	0.162	0.033	7.68187e-06	1.51894e-29	0.136434	0.124	0.019	2.40858e-25	7.68187e-06	0.110293	NA
CG10752	1.98348e-09	0.0779015	0.105	0.01	3.1452e-05	6.08536e-22	0.0869624	0.079	0.008	9.64955e-18	3.1452e-05	0.0779015	NA
CG10764	0.112717	0.0324505	0.18	0.138	1	0.527745	0.0327494	0.099	0.11	1	1	0.0324505	NA
CG1077	0.0991714	0.00758921	0.011	0.002	1	0.012598	0.00730272	0.006	0.001	1	1	0.00730272	NA
CG10778	0.588471	-0.00464568	0.47	0.44	1	7.86733e-06	-0.0221129	0.277	0.371	0.124752	1	-0.00464568	NA
CG10793	5.45067e-09	0.083462	0.139	0.027	8.64313e-05	3.21548e-34	0.160688	0.126	0.014	5.09879e-30	8.64313e-05	0.083462	NA
CG10795	0.883571	-0.0327548	0.353	0.338	1	1.13363e-09	-0.0569223	0.224	0.329	1.7976e-05	1	-0.0327548	NA
CG10799	0.79161	-0.0122271	0.026	0.023	1	0.0222298	-0.0109946	0.012	0.023	1	1	-0.0109946	NA
CG10801	1.86544e-09	0.0632408	0.105	0.01	2.95802e-05	1.08699e-15	0.079516	0.07	0.012	1.72364e-11	2.95802e-05	0.0632408	NA
CG10802	0.389823	-0.00113168	0.301	0.267	1	4.49269e-10	-0.0383149	0.192	0.301	7.12406e-06	1	-0.00113168	NA
CG10803	0.000340595	-0.217034	0.789	0.806	1	8.59676e-51	-0.375783	0.554	0.797	1.36319e-46	1	-0.217034	NA
CG10804	0.190178	0.00672602	0.045	0.027	1	0.000529575	-0.0156535	0.017	0.037	1	1	-0.0156535	NA
CG10809	0.676526	-0.0216676	0.816	0.771	1	0.0383989	-0.0120678	0.595	0.685	1	1	-0.0120678	NA
CG10814	0.180076	0.00357932	0.004	0	1	0.769501	-0.00251334	0.003	0.003	1	1	-0.00251334	NA
CG10853	1	0	0	0	1	0.986473	0.000233906	0.001	0.001	1	1	0	NA
CG10863	0.000214183	0.0951435	0.199	0.104	1	0.440432	0.0519984	0.173	0.169	1	1	0.0519984	NA
CG10864	0.461339	-0.00292668	0.004	0.008	1	0.0320022	-0.00248878	0.007	0.015	1	1	-0.00248878	NA
CG10866	0.342852	0.00558696	0.305	0.271	1	0.124893	0.0439897	0.194	0.228	1	1	0.00558696	NA
CG10874	0.766521	-0.0330987	0.462	0.429	1	2.26595e-08	-0.0363102	0.294	0.413	0.000359312	1	-0.0330987	NA
CG10877	0.936811	0.00353861	0.004	0.004	1	0.955674	0.00200052	0.007	0.007	1	1	0.00200052	NA
CG10887	1.97082e-06	0.137322	0.256	0.121	0.0312513	3.20613e-14	0.164811	0.156	0.073	5.08396e-10	0.0312513	0.137322	NA
CG10898	0.650313	-0.0261397	0.429	0.44	1	4.61823e-06	-0.0136774	0.315	0.421	0.0732313	1	-0.0136774	NA
CG1090	0.837921	0.000459367	0.008	0.006	1	0.0811944	0.00420167	0.009	0.004	1	1	0.000459367	NA
CG10903	0.391445	-0.00979957	0.613	0.54	1	4.91e-08	-0.0547825	0.421	0.56	0.000778579	1	-0.00979957	NA
CG10904	0.418724	-0.0768153	0.481	0.469	1	1.06032e-10	-0.0580303	0.316	0.453	1.68134e-06	1	-0.0580303	NA
CG10907	0.249694	0.0524062	0.526	0.494	1	6.81866e-06	-0.0028906	0.339	0.454	0.108124	1	-0.0028906	NA
CG10909	8.42447e-08	0.0818314	0.109	0.019	0.00133587	9.35552e-21	0.0968059	0.084	0.012	1.48351e-16	0.00133587	0.0818314	NA
CG10910	0.0199012	0.0198241	0.011	0	1	0.73109	0.000926034	0.003	0.002	1	1	0.000926034	NA
CG10911	0.220906	-0.0189828	0.008	0.019	1	0.351591	0.00357256	0.009	0.012	1	1	-0.0189828	NA
CG10912	0.293029	-0.00117538	0	0.004	1	0.748047	0.00125873	0.004	0.005	1	1	-0.00117538	NA
CG10914	0.44793	-0.0323689	0.406	0.429	1	3.20249e-13	-0.0682706	0.27	0.411	5.07819e-09	1	-0.0323689	NA
CG10916	0.110405	0.0389935	0.462	0.398	1	0.017831	0.031498	0.257	0.316	1	1	0.031498	NA
CG1092	0.0247368	0.00603982	0.03	0.008	1	0.551981	0.0112379	0.013	0.011	1	1	0.00603982	NA
CG10927	0.515526	-0.0125503	0.222	0.242	1	5.70996e-08	-0.022798	0.131	0.21	0.000905428	1	-0.0125503	NA
CG10931	3.32757e-09	0.127693	0.195	0.056	5.27652e-05	1.42714e-32	0.150211	0.147	0.026	2.26301e-28	5.27652e-05	0.127693	NA
CG10932	0.228574	-0.0109958	0.094	0.067	1	0.49759	0.0249393	0.091	0.085	1	1	-0.0109958	NA
CG10936	0.336967	-0.0568439	0.387	0.402	1	1.23726e-36	-0.196665	0.216	0.434	1.96193e-32	1	-0.0568439	NA
CG10939	0.250471	0.080899	0.519	0.477	1	1.36335e-08	-0.0734612	0.459	0.605	0.000216187	1	-0.0734612	NA
CG10943	0.549372	-0.00153228	0.008	0.004	1	0.73109	-0.00252236	0.003	0.002	1	1	-0.00153228	NA
CG10948	0.980816	-0.00313055	0.462	0.448	1	1.42062e-10	-0.0594433	0.297	0.428	2.25268e-06	1	-0.00313055	NA
CG10949	0.103973	-0.063153	0.331	0.373	1	4.81084e-22	-0.0940957	0.21	0.379	7.62854e-18	1	-0.063153	NA
CG10950	7.02116e-19	0.179112	0.259	0.04	1.11335e-14	8.56823e-62	0.281602	0.242	0.035	1.35866e-57	1.11335e-14	0.179112	NA
CG10953	0.458314	-0.00168608	0	0.002	1	0.311506	-0.000541244	0	0.001	1	1	-0.000541244	NA
CG10959	0.00109804	0.0580292	0.263	0.167	1	0.000827639	0.000122836	0.118	0.163	1	1	0.000122836	NA
CG10960	0.696498	-0.0176629	0.083	0.073	1	0.00070477	0.000138474	0.034	0.06	1	1	-0.0176629	NA
CG10962	1	0	0	0	1	0.323742	0.00062442	0.001	0	1	1	0	NA
CG10969	5.63821e-12	0.123571	0.173	0.029	8.94051e-08	4.75834e-32	0.136749	0.143	0.025	7.5453e-28	8.94051e-08	0.123571	NA
CG10970	1.32115e-20	0.237348	0.327	0.067	2.09494e-16	6.91825e-76	0.362432	0.295	0.047	1.09703e-71	2.09494e-16	0.237348	NA
CG10973	0.806662	-0.0522662	0.677	0.629	1	1.59429e-16	-0.155676	0.433	0.61	2.52806e-12	1	-0.0522662	NA
CG10979	0.0125705	-0.0979338	0.376	0.44	1	3.83786e-18	-0.112799	0.267	0.429	6.08569e-14	1	-0.0979338	NA
CG10984	0.64852	-0.0287366	0.665	0.604	1	1.89528e-07	-0.046496	0.427	0.561	0.00300535	1	-0.0287366	NA
CG10993	1.8754e-05	0.0711317	0.15	0.058	0.297383	1.70801e-15	0.0941848	0.083	0.02	2.70839e-11	0.297383	0.0711317	NA
CG10996	2.03306e-11	0.0873524	0.154	0.023	3.22383e-07	8.82482e-35	0.155674	0.139	0.019	1.39935e-30	3.22383e-07	0.0873524	NA
CG11000	0.22964	0.0210847	0.252	0.215	1	1.67875e-12	-0.0647925	0.141	0.247	2.66199e-08	1	-0.0647925	NA
CG11007	0.00509676	0.10253	0.598	0.502	1	0.163698	0.110612	0.425	0.451	1	1	0.10253	NA
CG11029	0.440377	-0.00538312	0.011	0.019	1	0.000609353	-0.0112796	0.005	0.018	1	1	-0.00538312	NA
CG1103	0.13485	-0.0872832	0.695	0.702	1	0.000240119	-0.0198933	0.505	0.636	1	1	-0.0198933	NA
CG11030	0.223473	-0.107296	0.635	0.615	1	4.67921e-44	-0.331114	0.463	0.717	7.41983e-40	1	-0.107296	NA
CG11034	0.0416166	0.00669956	0.041	0.017	1	0.958846	0.00511626	0.019	0.019	1	1	0.00511626	NA
CG11035	1.91105e-06	0.10152	0.444	0.269	0.0303035	0.000337592	0.150773	0.299	0.268	1	1	0.10152	NA
CG11037	0.0199012	0.00583524	0.011	0	1	0.0010377	0.0129976	0.007	0	1	1	0.00583524	NA
CG11041	1	0	0	0	1	0.188632	0.000625158	0.003	0.001	1	1	0	NA
CG11044	0.235506	0.00326428	0.015	0.006	1	0.756494	0.00714546	0.01	0.009	1	1	0.00326428	NA
CG1105	0.113745	0.0326428	0.553	0.483	1	2.66245e-11	-0.0625991	0.349	0.5	4.22184e-07	1	-0.0625991	NA
CG11050	0.440042	-0.064779	0.323	0.338	1	1.03706e-16	-0.0760503	0.251	0.411	1.64446e-12	1	-0.064779	NA
CG11060	2.08486e-10	0.0982994	0.113	0.01	3.30596e-06	6.97121e-36	0.14336	0.123	0.01	1.10542e-31	3.30596e-06	0.0982994	NA
CG11069	0.340751	0.00832903	0.019	0.01	1	0.00205992	0.012584	0.012	0.003	1	1	0.00832903	NA
CG11070	0.309432	-0.00180358	0.545	0.49	1	0.0018281	0.0148614	0.364	0.456	1	1	-0.00180358	NA
CG11073	0.0522466	0.0121679	0.026	0.008	1	0.564545	0.00541976	0.008	0.007	1	1	0.00541976	NA
CG11076	0.000237883	-0.172143	0.823	0.848	1	3.48996e-36	-0.294344	0.623	0.805	5.53403e-32	1	-0.172143	NA
CG11077	0.0407142	0.0414786	0.545	0.446	1	0.000171958	-0.0197021	0.409	0.514	1	1	-0.0197021	NA
CG11085	0.0344746	-0.0126085	0	0.017	1	0.963982	-0.0010919	0.004	0.004	1	1	-0.0010919	NA
CG11089	0.587944	0.0072205	0.282	0.26	1	1.60071e-14	-0.0496802	0.22	0.36	2.53825e-10	1	-0.0496802	NA
CG11095	0.498281	-0.00427531	0.218	0.192	1	8.63436e-05	-0.0206533	0.091	0.138	1	1	-0.00427531	NA
CG11099	0.0991714	0.012826	0.011	0.002	1	0.0215403	0.00677214	0.005	0.001	1	1	0.00677214	NA
CG11103	0.0931095	-0.0452394	0.184	0.233	1	5.30182e-10	-0.0278774	0.125	0.215	8.40709e-06	1	-0.0278774	NA
CG11109	0.350201	-0.0535024	0.376	0.396	1	1.21836e-08	-0.0428027	0.252	0.364	0.000193195	1	-0.0428027	NA
CG11110	1.78515e-05	0.18046	0.598	0.467	0.283071	1.7875e-05	0.210377	0.453	0.448	0.283444	0.283444	0.18046	NA
CG11112	0.293029	-0.00205514	0	0.004	1	0.270852	0.00862208	0.008	0.005	1	1	-0.00205514	NA
CG11113	0.902376	-0.0061641	0.008	0.008	1	0.78688	0.00211317	0.006	0.007	1	1	-0.0061641	NA
CG11122	0.0388251	-0.130702	0.699	0.719	1	2.34007e-09	-0.066534	0.45	0.602	3.71065e-05	1	-0.066534	NA
CG11123	0.123739	-0.0948966	0.504	0.515	1	1.26393e-21	-0.137322	0.319	0.505	2.00421e-17	1	-0.0948966	NA
CG11127	0.980997	-0.03611	0.466	0.45	1	2.16155e-06	-0.0140908	0.304	0.409	0.0342757	1	-0.0140908	NA
CG1113	0.685745	0.00133183	0.011	0.008	1	0.271921	-0.000707741	0.006	0.009	1	1	-0.000707741	NA
CG11131	0.657717	-0.00268814	0.004	0.006	1	0.096146	-0.000451708	0.001	0.003	1	1	-0.000451708	NA
CG11134	0.323368	0.0240821	0.444	0.396	1	0.00348764	0.00318966	0.317	0.396	1	1	0.00318966	NA
CG11141	0.00126679	0.10234	0.504	0.392	1	0.0378669	0.145757	0.336	0.338	1	1	0.10234	NA
CG11147	0.52917	0.00175171	0.008	0.013	1	0.24039	0.000238297	0.011	0.016	1	1	0.000238297	NA
CG11149	0.00555463	0.0158229	0.023	0.002	1	0.0976155	0.00952058	0.008	0.003	1	1	0.00952058	NA
CG11151	0.632543	-0.0236149	0.519	0.485	1	0.0546568	0.0560853	0.345	0.415	1	1	-0.0236149	NA
CG11155	0.770203	-0.0251457	0.199	0.202	1	0.00087927	-0.0124428	0.094	0.135	1	1	-0.0124428	NA
CG11158	0.652442	0.00444587	0.053	0.046	1	0.21708	0.00576887	0.037	0.047	1	1	0.00444587	NA
CG11159	0.180076	0.00168784	0.004	0	1	1	0	0	0	1	1	0	NA
CG1116	0.0111039	0.0584695	0.406	0.308	1	0.000383911	0.0129016	0.242	0.319	1	1	0.0129016	NA
CG11162	0.0575596	0.00652311	0.008	0	1	0.323742	0.00096782	0.001	0	1	1	0.00096782	NA
CG11164	0.714243	-0.00259535	0.192	0.177	1	3.5911e-14	-0.059423	0.159	0.275	5.6944e-10	1	-0.00259535	NA
CG11168	0.673972	0.0056101	0.229	0.212	1	0.26611	0.0211746	0.129	0.147	1	1	0.0056101	NA
CG11170	0.703609	-0.0391775	0.395	0.39	1	4.19198e-12	-0.060645	0.256	0.389	6.64723e-08	1	-0.0391775	NA
CG11178	0.835505	-0.01946	0.158	0.15	1	3.42386e-07	-0.0313984	0.099	0.161	0.00542921	1	-0.01946	NA
CG11180	0.00162289	-0.128455	0.823	0.85	1	4.22971e-61	-0.430176	0.611	0.854	6.70705e-57	1	-0.128455	NA
CG11191	1	0	0	0	1	0.323742	0.000144263	0.001	0	1	1	0	NA
CG11192	1	0	0	0	1	0.323742	0.000366817	0.001	0	1	1	0	NA
CG11200	0.111949	-0.0451393	0.147	0.192	1	8.39542e-18	-0.0722619	0.166	0.305	1.33126e-13	1	-0.0451393	NA
CG11211	0.671735	0.00227661	0.004	0.002	1	0.635243	0.000542546	0.001	0.002	1	1	0.000542546	NA
CG11227	3.92052e-17	0.154138	0.203	0.021	6.21677e-13	2.18678e-28	0.131121	0.125	0.021	3.46758e-24	6.21677e-13	0.131121	NA
CG11236	0.674626	-0.000101976	0.004	0.002	1	0.113526	0.0103716	0.01	0.005	1	1	-0.000101976	NA
CG1124	0.68603	-0.0112147	0.026	0.031	1	0.419273	0.00377474	0.021	0.026	1	1	-0.0112147	NA
CG11241	0.294952	0.00285396	0.267	0.229	1	2.30154e-05	-0.0193929	0.152	0.218	0.364955	1	-0.0193929	NA
CG11247	0.281956	-0.0965852	0.545	0.556	1	1.52421e-14	-0.0905518	0.363	0.535	2.41694e-10	1	-0.0905518	NA
CG11248	0.934989	-0.0361157	0.338	0.319	1	0.107191	0.0452463	0.215	0.255	1	1	-0.0361157	NA
CG11249	3.63593e-11	0.0833787	0.184	0.038	5.76549e-07	7.57405e-39	0.17057	0.159	0.024	1.20102e-34	5.76549e-07	0.0833787	NA
CG11257	0.432944	0.0160278	0.226	0.2	1	3.12638e-06	-0.00983391	0.134	0.203	0.049575	1	-0.00983391	NA
CG11262	8.87531e-21	0.162366	0.252	0.029	1.40736e-16	1.04841e-39	0.184207	0.161	0.024	1.66247e-35	1.40736e-16	0.162366	NA
CG11263	0.0711609	0.010623	0.102	0.065	1	0.0196951	-0.00747252	0.031	0.047	1	1	-0.00747252	NA
CG11267	0.61885	-0.0306154	0.962	0.979	1	7.47259e-06	-0.0786605	0.938	0.967	0.118493	1	-0.0306154	NA
CG11269	7.44013e-24	0.147677	0.229	0.01	1.17978e-19	5.88927e-52	0.23301	0.178	0.016	9.33861e-48	1.17978e-19	0.147677	NA
CG11275	0.00708734	0.0395274	0.075	0.031	1	0.000118673	0.0548329	0.069	0.039	1	1	0.0395274	NA
CG11279	5.7208e-05	0.141276	0.711	0.56	0.907147	0.242181	0.103264	0.531	0.591	1	1	0.103264	NA
CG1129	0.0105135	-0.131238	0.586	0.613	1	2.97645e-12	-0.0791205	0.363	0.516	4.71976e-08	1	-0.0791205	NA
CG11294	3.70601e-21	0.247467	0.327	0.067	5.87661e-17	6.36409e-61	0.296389	0.243	0.039	1.00915e-56	5.87661e-17	0.247467	NA
CG11300	1	0	0	0	1	0.0871762	0.00473259	0.002	0	1	1	0	NA
CG11307	0.179605	0.0161867	0.342	0.294	1	3.24168e-12	-0.0505341	0.237	0.366	5.14033e-08	1	-0.0505341	NA
CG11309	0.184169	0.00862788	0.305	0.252	1	1.40291e-16	-0.0631864	0.149	0.278	2.2246e-12	1	-0.0631864	NA
CG11313	0.671735	0.00501162	0.004	0.002	1	0.162138	0.00145579	0.004	0.009	1	1	0.00145579	NA
CG11317	0.458314	-0.00105804	0	0.002	1	0.534995	0.000196645	0.003	0.005	1	1	-0.00105804	NA
CG11318	0.931665	-0.000449809	0.004	0.004	1	0.311506	-0.00139208	0	0.001	1	1	-0.000449809	NA
CG11319	0.0527772	0.00248711	0.023	0.006	1	0.00713558	0.0147312	0.016	0.006	1	1	0.00248711	NA
CG11322	1.78378e-12	0.0961872	0.15	0.017	2.82854e-08	1.53031e-29	0.128969	0.115	0.014	2.42661e-25	2.82854e-08	0.0961872	NA
CG11334	0.0904076	-0.0830938	0.459	0.488	1	1.1515e-07	-0.0224171	0.346	0.474	0.00182594	1	-0.0224171	NA
CG11342	0.980118	-0.0282773	0.233	0.223	1	3.35728e-06	-0.00887425	0.139	0.209	0.0532364	1	-0.00887425	NA
CG11345	1	0	0	0	1	1	0	0	0	1	1	0	NA
CG11349	1	0	0	0	1	1	0	0	0	1	1	0	NA
CG11350	1	0	0	0	1	1	0	0	0	1	1	0	NA
CG11353	0.458968	0.0120988	0.011	0.006	1	0.166406	0.0123922	0.015	0.01	1	1	0.0120988	NA
CG11356	1	0	0	0	1	1	0	0	0	1	1	0	NA
CG11357	0.354929	-0.00274432	0.556	0.485	1	1.17033e-09	-0.055851	0.366	0.505	1.8558e-05	1	-0.00274432	NA
CG11360	0.00271387	-0.158442	0.718	0.758	1	1.80682e-23	-0.221688	0.503	0.717	2.86508e-19	1	-0.158442	NA
CG11367	0.47763	-0.0662565	0.65	0.633	1	8.96204e-09	-0.0597118	0.444	0.599	0.000142111	1	-0.0597118	NA
CG11368	0.180076	0.00539143	0.004	0	1	0.162646	0.00211319	0.001	0	1	1	0.00211319	NA
CG11370	1	0	0	0	1	0.152153	-0.000432084	0	0.001	1	1	0	NA
CG11374	0.66621	-0.00439781	0.019	0.015	1	0.177229	0.0116453	0.019	0.013	1	1	-0.00439781	NA
CG11377	0.0662117	-0.0690078	0.252	0.294	1	1.49594e-12	-0.0449958	0.166	0.281	2.37211e-08	1	-0.0449958	NA
CG11378	0.40019	0.0222606	0.083	0.067	1	0.00968867	-0.00441906	0.06	0.085	1	1	-0.00441906	NA
CG1138	2.35532e-25	0.238256	0.282	0.025	3.73484e-21	2.62731e-67	0.294614	0.243	0.028	4.16613e-63	3.73484e-21	0.238256	NA
CG11380	0.703155	-0.012012	0.015	0.019	1	0.626302	-0.00200937	0.006	0.008	1	1	-0.00200937	NA
CG11381	0.458314	-0.00227967	0	0.002	1	0.981123	0.000220752	0.001	0.001	1	1	-0.00227967	NA
CG11382	0.134194	0.0143724	0.034	0.017	1	0.0130722	-0.00443909	0.026	0.043	1	1	-0.00443909	NA
CG11384	1	0	0	0	1	0.24308	-0.000642792	0.001	0.003	1	1	0	NA
CG1139	0.0147096	0.00744066	0.019	0.002	1	0.0155021	0.00295259	0.004	0	1	1	0.00295259	NA
CG11391	1	0	0	0	1	0.329741	0.000449143	0.002	0.001	1	1	0	NA
CG11396	0.00142425	0.0884493	0.504	0.377	1	0.104054	0.0522953	0.312	0.371	1	1	0.0522953	NA
CG11398	0.229395	-0.00851141	0.105	0.135	1	1.72085e-05	-0.00911729	0.077	0.125	0.272874	1	-0.00851141	NA
CG11399	0.772119	-0.0381162	0.244	0.246	1	5.89901e-18	-0.0729845	0.158	0.297	9.35406e-14	1	-0.0381162	NA
CG11400	0.0455009	0.00942324	0.038	0.015	1	0.0486152	0.022925	0.034	0.022	1	1	0.00942324	NA
CG11403	0.7016	-0.0539085	0.278	0.277	1	9.79412e-21	-0.0945445	0.191	0.348	1.55305e-16	1	-0.0539085	NA
CG11406	0.0674832	-0.0085254	0	0.013	1	0.767557	0.000704652	0.005	0.006	1	1	-0.0085254	NA
CG11407	0.674626	-0.0023093	0.004	0.002	1	0.162646	0.000505015	0.001	0	1	1	-0.0023093	NA
CG11409	0.243608	0.023356	0.075	0.054	1	1.75829e-09	-0.0304804	0.057	0.119	2.78813e-05	1	-0.0304804	NA
CG11413	0.0674832	-0.00845293	0	0.013	1	8.94147e-05	-0.00407225	0.008	0.027	1	1	-0.00407225	NA
CG11414	0.80156	-0.070947	0.729	0.677	1	0.000160265	-0.0354451	0.501	0.616	1	1	-0.0354451	NA
CG11417	0.637427	-0.0317103	0.624	0.606	1	4.86416e-35	-0.232217	0.39	0.621	7.7131e-31	1	-0.0317103	NA
CG1142	0.152986	-0.114783	0.688	0.669	1	5.31354e-09	-0.0905244	0.468	0.612	8.42568e-05	1	-0.0905244	NA
CG11425	1	0	0	0	1	0.170862	0.00114579	0.001	0.003	1	1	0	NA
CG11426	0.0021562	0.0049475	0.026	0.002	1	0.790111	0.000896032	0.008	0.009	1	1	0.000896032	NA
CG1143	0.491029	-0.0330633	0.128	0.142	1	1.5423e-05	-0.0203719	0.074	0.122	0.244562	1	-0.0203719	NA
CG11436	0.789238	-0.0614666	0.207	0.206	1	1.10764e-07	-0.0183532	0.125	0.201	0.00175638	1	-0.0183532	NA
CG11437	0.0144319	0.0105773	0.019	0.002	1	0.0133729	0.00559034	0.01	0.003	1	1	0.00559034	NA
CG11438	3.73196e-10	0.079391	0.105	0.008	5.91777e-06	1.9461e-20	0.0948846	0.091	0.016	3.08594e-16	5.91777e-06	0.079391	NA
CG11444	1.11768e-06	0.21968	0.515	0.342	0.0177231	8.61414e-10	0.224332	0.413	0.358	1.36594e-05	0.0177231	0.21968	NA
CG11447	0.603618	-0.0465835	0.387	0.383	1	2.86359e-16	-0.0837953	0.26	0.413	4.5408e-12	1	-0.0465835	NA
CG11449	1	0	0	0	1	0.162646	0.000170414	0.001	0	1	1	0	NA
CG11453	0.549372	0.00118478	0.008	0.004	1	0.981123	0.000229863	0.001	0.001	1	1	0.000229863	NA
CG11454	0.0325464	0.108022	0.508	0.425	1	0.967336	0.0784076	0.301	0.328	1	1	0.0784076	NA
CG11456	0.78736	-0.0289018	0.511	0.477	1	9.92361e-18	-0.119544	0.335	0.508	1.57359e-13	1	-0.0289018	NA
CG11458	1	0	0	0	1	0.323742	0.000293237	0.001	0	1	1	0	NA
CG11459	0.659746	-0.000512247	0.004	0.006	1	0.767557	-0.000764584	0.005	0.006	1	1	-0.000512247	NA
CG11470	0.330995	-0.0023595	0.004	0.01	1	0.591903	0.00129664	0.004	0.003	1	1	-0.0023595	NA
CG11474	0.00174017	0.106351	0.62	0.492	1	4.79999e-13	0.265674	0.491	0.434	7.61135e-09	1	0.106351	NA
CG11475	1.80835e-21	0.160719	0.256	0.027	2.8675e-17	1.04928e-33	0.200496	0.189	0.051	1.66384e-29	2.8675e-17	0.160719	NA
CG11498	0.931665	-0.000634574	0.004	0.004	1	0.00641721	-0.00543553	0.001	0.008	1	1	-0.000634574	NA
CG11504	0.116238	0.0204563	0.489	0.412	1	2.96599e-10	-0.0454943	0.285	0.411	4.70317e-06	1	-0.0454943	NA
CG11523	0.365451	-0.0675833	0.726	0.696	1	1.37807e-14	-0.132011	0.509	0.683	2.18521e-10	1	-0.0675833	NA
CG11529	0.931665	-0.00144269	0.004	0.004	1	0.682807	0.00173654	0.002	0.003	1	1	-0.00144269	NA
CG11537	6.25691e-05	0.229907	0.688	0.548	0.992158	0.000601414	0.158463	0.509	0.512	1	1	0.158463	NA
CG11539	0.00375891	0.0728465	0.289	0.198	1	0.92118	0.051342	0.186	0.193	1	1	0.051342	NA
CG11550	1	0	0	0	1	0.985742	-7.12964e-05	0.001	0.001	1	1	0	NA
CG11555	0.730764	-0.0510026	0.632	0.602	1	8.64199e-10	-0.08263	0.441	0.591	1.37036e-05	1	-0.0510026	NA
CG11560	0.886509	-0.0316661	0.335	0.302	1	2.85481e-14	-0.0383749	0.177	0.307	4.52687e-10	1	-0.0316661	NA
CG11563	0.284755	-0.060993	0.515	0.533	1	6.15781e-27	-0.186146	0.385	0.606	9.76443e-23	1	-0.060993	NA
CG11570	1	0	0	0	1	0.311506	-9.91867e-05	0	0.001	1	1	0	NA
CG11581	1	0	0	0	1	0.323742	0.000256474	0.001	0	1	1	0	NA
CG11583	0.0613156	-0.0926687	0.722	0.713	1	7.07932e-27	-0.235488	0.516	0.726	1.12257e-22	1	-0.0926687	NA
CG11584	1	0	0	0	1	1	0	0	0	1	1	0	NA
CG11585	1	0	0	0	1	1	0	0	0	1	1	0	NA
CG11586	4.49671e-05	0.194359	0.771	0.677	0.713043	0.690492	0.0711672	0.575	0.65	1	1	0.0711672	NA
CG11590	0.0132577	0.0912148	0.628	0.548	1	0.0266534	0.0222203	0.479	0.575	1	1	0.0222203	NA
CG11593	0.215792	-0.0762288	0.568	0.585	1	2.69282e-15	-0.105414	0.358	0.527	4.27001e-11	1	-0.0762288	NA
CG11594	8.39373e-09	0.0800495	0.135	0.027	0.000133099	1.06399e-10	0.0673426	0.075	0.025	1.68717e-06	0.000133099	0.0673426	NA
CG11596	0.473235	0.00305221	0.553	0.494	1	5.0786e-07	-0.0520415	0.345	0.455	0.00805313	1	-0.0520415	NA
CG11597	1.38424e-09	0.142124	0.252	0.094	2.195e-05	6.86138e-05	0.0803348	0.123	0.084	1	1	0.0803348	NA
CG11598	0.565523	-0.0133455	0.056	0.046	1	0.70412	0.0058408	0.037	0.04	1	1	-0.0133455	NA
CG11600	0.711551	-0.00128019	0.023	0.027	1	0.807845	0.00149652	0.013	0.012	1	1	-0.00128019	NA
CG11601	0.241747	0.005707	0.515	0.448	1	0.053423	0.123093	0.338	0.343	1	1	0.005707	NA
CG11608	0.843809	-0.00187543	0.008	0.006	1	0.0750964	-0.00332296	0.002	0.006	1	1	-0.00187543	NA
CG1161	0.17899	0.0267857	0.722	0.665	1	0.0155487	0.00487387	0.52	0.627	1	1	0.00487387	NA
CG11617	0.00812471	0.028456	0.094	0.046	1	0.0167066	-0.00753294	0.038	0.057	1	1	-0.00753294	NA
CG11619	0.197227	-0.0027473	0	0.006	1	0.381052	0.000343173	0.003	0.005	1	1	-0.0027473	NA
CG11626	0.723785	-0.000628385	0.045	0.04	1	0.0280109	-0.00460813	0.024	0.037	1	1	-0.000628385	NA
CG11629	1.01731e-08	0.0810253	0.098	0.01	0.000161315	1.78125e-21	0.0805994	0.083	0.01	2.82453e-17	0.000161315	0.0805994	NA
CG11630	3.79703e-16	0.117653	0.18	0.017	6.02095e-12	2.01794e-34	0.125177	0.118	0.01	3.19985e-30	6.02095e-12	0.117653	NA
CG11634	3.78973e-25	0.246271	0.297	0.033	6.00938e-21	1.52462e-70	0.322177	0.267	0.037	2.41758e-66	6.00938e-21	0.246271	NA
CG11638	0.238161	-0.0042739	0.346	0.298	1	8.48342e-10	-0.0522408	0.215	0.326	1.34522e-05	1	-0.0042739	NA
CG11655	0.795329	-0.0100348	0.086	0.079	1	0.00372755	-0.00316186	0.074	0.106	1	1	-0.00316186	NA
CG11658	0.223253	-0.106933	0.504	0.512	1	4.07232e-14	-0.108181	0.386	0.553	6.45749e-10	1	-0.106933	NA
CG11659	0.465932	-0.00268738	0.004	0.008	1	0.270731	0.00119379	0.003	0.001	1	1	-0.00268738	NA
CG11664	1	0	0	0	1	0.152153	-0.00265991	0	0.001	1	1	0	NA
CG11668	0.398669	0.000249345	0.015	0.008	1	0.494708	0.0037795	0.006	0.005	1	1	0.000249345	NA
CG11670	0.234669	0.00403968	0.015	0.006	1	0.962014	0.00194148	0.006	0.006	1	1	0.00194148	NA
CG11672	1	0	0	0	1	0.304963	-0.000519408	0.001	0.002	1	1	0	NA
CG11674	0.721692	0.0056364	0.019	0.023	1	0.302022	-0.00142918	0.011	0.015	1	1	-0.00142918	NA
CG11679	0.391009	0.00189346	0.331	0.29	1	0.00807591	0.0288576	0.221	0.279	1	1	0.00189346	NA
CG11686	0.223179	-0.0555909	0.12	0.148	1	0.018883	-0.0042253	0.098	0.127	1	1	-0.0042253	NA
CG11693	0.674626	-0.000354321	0.004	0.002	1	0.963875	0.000494466	0.004	0.005	1	1	-0.000354321	NA
CG11694	4.23656e-28	0.239822	0.278	0.015	6.71792e-24	1.55654e-77	0.32978	0.262	0.026	2.4682e-73	6.71792e-24	0.239822	NA
CG11695	0.202097	0.00266794	0.462	0.396	1	8.5433e-07	-0.00841295	0.273	0.381	0.0135471	1	-0.00841295	NA
CG11696	0.874884	-0.0247834	0.376	0.352	1	1.24885e-08	-0.027917	0.203	0.304	0.000198029	1	-0.0247834	NA
CG11698	1.99343e-13	0.119348	0.147	0.013	3.16099e-09	7.71549e-31	0.13816	0.121	0.016	1.22345e-26	3.16099e-09	0.119348	NA
CG11699	0.699288	0.0375527	0.846	0.867	1	4.00343e-08	-0.093829	0.748	0.854	0.000634824	1	-0.093829	NA
CG11700	0.0143117	0.0625474	0.248	0.171	1	2.51426e-08	0.137169	0.174	0.111	0.000398687	1	0.0625474	NA
CG11710	0.0338592	-0.00132616	0.432	0.333	1	0.500752	0.0455983	0.269	0.298	1	1	-0.00132616	NA
CG11714	1	0	0	0	1	0.323742	0.000963074	0.001	0	1	1	0	NA
CG1172	0.251455	0.0411891	0.737	0.69	1	0.996515	0.06738	0.527	0.598	1	1	0.0411891	NA
CG11723	0.812583	-0.014221	0.47	0.467	1	2.03819e-10	-0.0440204	0.292	0.427	3.23196e-06	1	-0.014221	NA
CG11737	0.571685	-0.0459352	0.327	0.331	1	0.000602549	0.0275919	0.231	0.304	1	1	-0.0459352	NA
CG11741	1	0	0	0	1	0.311506	-0.000203676	0	0.001	1	1	0	NA
CG11752	0.990877	0.0198079	0.767	0.75	1	1.65612e-11	-0.142359	0.646	0.795	2.62611e-07	1	-0.142359	NA
CG11753	0.00267153	0.0913245	0.534	0.423	1	2.03609e-07	-0.0358479	0.361	0.489	0.00322862	1	-0.0358479	NA
CG11755	0.27398	0.021172	0.526	0.458	1	2.62699e-06	-0.0443885	0.371	0.492	0.0416562	1	-0.0443885	NA
CG11760	0.458314	-0.00210103	0	0.002	1	0.0427556	-0.00368718	0	0.003	1	1	-0.00210103	NA
CG11768	0.458314	-0.000172735	0	0.002	1	1	0	0	0	1	1	0	NA
CG11771	0.127396	0.0601339	0.59	0.535	1	0.00694069	0.018691	0.406	0.505	1	1	0.018691	NA
CG11777	0.281747	-0.0618725	0.519	0.512	1	1.21228e-05	-0.0136953	0.392	0.514	0.192231	1	-0.0136953	NA
CG11779	0.0575284	0.072061	0.726	0.633	1	0.597478	0.0653138	0.558	0.621	1	1	0.0653138	NA
CG11786	0.984414	-0.00300885	0.056	0.056	1	0.598905	0.00893785	0.024	0.021	1	1	-0.00300885	NA
CG11788	0.680333	-0.0105603	0.365	0.34	1	7.27461e-13	-0.0629565	0.248	0.382	1.15354e-08	1	-0.0105603	NA
CG11790	0.000189323	0.188851	0.628	0.506	1	0.832039	0.115442	0.45	0.52	1	1	0.115442	NA
CG11791	0.16639	-0.0743852	0.774	0.787	1	1.57296e-08	-0.0993118	0.569	0.703	0.000249425	1	-0.0743852	NA
CG11807	0.000266636	0.0758554	0.248	0.142	1	0.0494785	0.0853968	0.177	0.16	1	1	0.0758554	NA
CG11808	0.247965	-0.0133849	0.417	0.35	1	7.73546e-13	-0.0665098	0.239	0.371	1.22661e-08	1	-0.0133849	NA
CG11811	0.188014	-0.0617618	0.598	0.629	1	4.01198e-20	-0.171879	0.446	0.644	6.3618e-16	1	-0.0617618	NA
CG11815	7.23528e-24	0.222865	0.308	0.042	1.1473e-19	9.93172e-67	0.295113	0.242	0.029	1.57487e-62	1.1473e-19	0.222865	NA
CG11816	0.0991714	0.0270231	0.011	0.002	1	0.0327081	0.00870911	0.008	0.003	1	1	0.00870911	NA
CG11825	0.452443	-0.00213287	0.075	0.09	1	8.15882e-13	-0.0476105	0.087	0.177	1.29374e-08	1	-0.00213287	NA
CG11828	0.180076	0.00154888	0.004	0	1	0.455923	-0.000986935	0.002	0.003	1	1	-0.000986935	NA
CG11835	0.131962	0.0406794	0.113	0.081	1	0.113258	0.000112605	0.049	0.062	1	1	0.000112605	NA
CG11836	0.953489	-0.00665045	0.075	0.073	1	0.0126732	0.00445152	0.045	0.067	1	1	-0.00665045	NA
CG11837	0.00316103	-0.187374	0.508	0.571	1	3.94575e-29	-0.192959	0.37	0.591	6.25677e-25	1	-0.187374	NA
CG11839	0.632408	-0.00557479	0.496	0.467	1	1.96747e-09	-0.0508217	0.301	0.426	3.11982e-05	1	-0.00557479	NA
CG11841	0.699189	-0.00627226	0.011	0.015	1	0.799826	0.00158742	0.008	0.009	1	1	-0.00627226	NA
CG11842	0.295482	-0.00978862	0.008	0.017	1	0.0345309	-0.00497861	0.004	0.011	1	1	-0.00497861	NA
CG11843	0.936811	0.000106876	0.004	0.004	1	0.97698	0.000575068	0.002	0.002	1	1	0.000106876	NA
CG11852	0.986551	-0.00554242	0.139	0.138	1	0.012617	-0.00615049	0.075	0.102	1	1	-0.00554242	NA
CG11854	0.674626	-0.00884081	0.004	0.002	1	0.968737	-0.000791721	0.003	0.003	1	1	-0.000791721	NA
CG11857	0.0670207	0.111156	0.707	0.667	1	0.812549	0.0853506	0.535	0.612	1	1	0.0853506	NA
CG11858	0.0471039	0.0627533	0.801	0.704	1	1.1382e-05	-0.0840092	0.662	0.781	0.180484	1	-0.0840092	NA
CG11865	1	0	0	0	1	0.162646	0.00138085	0.001	0	1	1	0	NA
CG11873	0.000264593	-0.193875	0.85	0.898	1	1.00161e-36	-0.343803	0.694	0.872	1.58826e-32	1	-0.193875	NA
CG11878	1	0	0	0	1	0.17032	-0.00208804	0.001	0.003	1	1	0	NA
CG11882	0.187333	0.00717164	0.368	0.317	1	0.0109465	0.0166045	0.285	0.351	1	1	0.00717164	NA
CG11883	1.73559e-05	-0.119453	0.154	0.285	0.275213	1.56191e-11	-0.0589957	0.1	0.188	2.47672e-07	0.275213	-0.0589957	NA
CG11892	0.458314	-0.00326505	0	0.002	1	0.00732378	-0.00199275	0	0.005	1	1	-0.00199275	NA
CG11893	0.333281	-0.000712212	0.004	0.01	1	0.114223	-0.00252787	0.006	0.012	1	1	-0.000712212	NA
CG11898	0.547503	0.00096632	0.008	0.004	1	0.188437	0.00342836	0.003	0.001	1	1	0.00096632	NA
CG11899	0.119602	0.0411954	0.162	0.121	1	0.321467	0.0211182	0.132	0.15	1	1	0.0211182	NA
CG11902	0.36657	-0.0247008	0.414	0.36	1	0.00285183	0.0054203	0.246	0.312	1	1	-0.0247008	NA
CG11905	0.0485867	-0.00345862	0.019	0.004	1	0.0439086	0.00527448	0.009	0.003	1	1	-0.00345862	NA
CG11906	0.649094	-0.0438463	0.429	0.419	1	4.57469e-09	-0.0350038	0.267	0.386	7.25408e-05	1	-0.0350038	NA
CG11911	0.256077	0.0162357	0.011	0.004	1	0.975713	0.00185311	0.002	0.002	1	1	0.00185311	NA
CG11912	0.671735	0.00455225	0.004	0.002	1	0.0231365	0.00790302	0.006	0.001	1	1	0.00455225	NA
CG11920	0.0217913	-0.139443	0.481	0.515	1	6.515e-22	-0.132649	0.338	0.528	1.03308e-17	1	-0.132649	NA
CG11927	0.0472273	0.0374713	0.545	0.456	1	0.000124425	0.163283	0.4	0.378	1	1	0.0374713	NA
CG11929	0.00408401	0.180349	0.729	0.613	1	2.1911e-09	0.259031	0.559	0.523	3.47442e-05	1	0.180349	NA
CG11951	0.233833	-0.00886696	0.004	0.013	1	0.23096	-0.000182345	0.003	0.005	1	1	-0.000182345	NA
CG11961	0.605595	0.0022015	0.105	0.094	1	0.268608	0.0113064	0.083	0.096	1	1	0.0022015	NA
CG11964	0.0036388	-0.153696	0.695	0.746	1	2.73819e-10	-0.117437	0.536	0.697	4.34196e-06	1	-0.117437	NA
CG11970	0.640934	-0.0549371	0.395	0.385	1	4.97294e-06	-0.00793491	0.219	0.301	0.078856	1	-0.00793491	NA
CG11975	0.102961	-0.0787727	0.421	0.452	1	3.33302e-13	-0.0776424	0.284	0.428	5.28517e-09	1	-0.0776424	NA
CG11977	0.180076	0.00333031	0.004	0	1	0.305269	-0.00150509	0.001	0.002	1	1	-0.00150509	NA
CG11980	0.696738	0.00357811	0.628	0.588	1	6.44475e-17	-0.131389	0.409	0.591	1.02194e-12	1	-0.131389	NA
CG11983	1.27904e-08	0.202258	0.444	0.252	0.000202817	0.305056	0.0522618	0.353	0.407	1	1	0.0522618	NA
CG11986	0.332402	0.0132133	0.508	0.448	1	0.00013545	0.00881006	0.358	0.463	1	1	0.00881006	NA
CG11997	0.674626	-0.00123027	0.004	0.002	1	0.409775	-0.00209765	0.004	0.006	1	1	-0.00123027	NA
CG11999	0.0855555	0.0686355	0.729	0.685	1	4.00918e-08	-0.0820144	0.523	0.677	0.000635735	1	-0.0820144	NA
CG12003	0.671735	0.00164185	0.004	0.002	1	0.675231	0.00119472	0.002	0.001	1	1	0.00119472	NA
CG12004	0.625454	-0.000904368	0.756	0.781	1	0.235616	0.0306884	0.635	0.738	1	1	-0.000904368	NA
CG12007	0.375986	-0.0309758	0.47	0.394	1	6.76226e-09	-0.0550368	0.25	0.358	0.000107229	1	-0.0309758	NA
CG12009	0.213287	-0.000481453	0.019	0.008	1	2.5715e-07	0.0328542	0.027	0.004	0.00407762	1	-0.000481453	NA
CG12010	0.563707	-0.0510249	0.331	0.331	1	1.09104e-11	-0.055463	0.185	0.295	1.73006e-07	1	-0.0510249	NA
CG12011	0.458314	-0.00218998	0	0.002	1	0.766527	0.000608348	0.003	0.003	1	1	-0.00218998	NA
CG12012	0.537292	-0.0311681	0.504	0.508	1	4.26375e-14	-0.0871006	0.33	0.486	6.76102e-10	1	-0.0311681	NA
CG12017	8.93657e-06	0.0539821	0.075	0.013	0.141707	1.07222e-19	0.073935	0.065	0.005	1.70021e-15	0.141707	0.0539821	NA
CG12024	0.611162	-0.0290308	0.278	0.25	1	0.000235304	0.00529815	0.166	0.226	1	1	-0.0290308	NA
CG12025	0.0529363	0.0413847	0.771	0.694	1	8.56432e-05	-0.0442459	0.548	0.671	1	1	-0.0442459	NA
CG12038	0.000491304	0.203458	0.274	0.173	1	2.70246e-07	0.156531	0.14	0.086	0.00428529	1	0.156531	NA
CG12054	0.447127	-0.0454237	0.812	0.804	1	1.31298e-26	-0.256358	0.61	0.795	2.08199e-22	1	-0.0454237	NA
CG12056	0.0226608	0.059655	0.308	0.231	1	0.0549351	0.0259669	0.175	0.211	1	1	0.0259669	NA
CG12057	0.338949	0.00789251	0.019	0.01	1	0.0282308	-0.0032436	0.004	0.01	1	1	-0.0032436	NA
CG12061	3.68457e-08	0.0861652	0.199	0.065	0.000584263	8.56761e-11	0.115445	0.159	0.086	1.35857e-06	0.000584263	0.0861652	NA
CG12065	0.263567	-0.0312827	0.316	0.346	1	6.1223e-22	-0.104517	0.229	0.402	9.70813e-18	1	-0.0312827	NA
CG12071	0.31249	-0.0138172	0.248	0.212	1	3.20946e-05	-0.0319526	0.169	0.236	0.508923	1	-0.0138172	NA
CG12075	0.433656	-0.0122711	0.011	0.019	1	0.193847	-0.0024495	0.012	0.017	1	1	-0.0024495	NA
CG12078	1.83889e-18	0.176813	0.259	0.042	2.91592e-14	8.25833e-55	0.249924	0.208	0.028	1.30952e-50	2.91592e-14	0.176813	NA
CG1208	0.224947	0.00914128	0.03	0.017	1	0.0128201	0.0161545	0.022	0.01	1	1	0.00914128	NA
CG12081	0.0819568	0.103922	0.583	0.531	1	0.0163183	0.0333641	0.386	0.474	1	1	0.0333641	NA
CG12084	0.404634	-0.0966689	0.594	0.598	1	2.22418e-06	-0.0355698	0.408	0.532	0.0352688	1	-0.0355698	NA
CG12091	0.621075	0.0386053	0.763	0.779	1	0.0326803	-0.022866	0.611	0.715	1	1	-0.022866	NA
CG12093	0.056951	0.0239723	0.376	0.302	1	0.00219363	-0.00669311	0.221	0.28	1	1	-0.00669311	NA
CG12096	0.136596	0.00893594	0.489	0.417	1	0.0315755	0.0229456	0.352	0.424	1	1	0.00893594	NA
CG12099	0.660808	-0.0106496	0.801	0.738	1	0.801012	0.0373646	0.615	0.68	1	1	-0.0106496	NA
CG12104	0.0234451	0.0956561	0.59	0.508	1	0.311141	0.0865977	0.397	0.47	1	1	0.0865977	NA
CG12105	0.307591	0.000143715	0.064	0.046	1	0.0285928	-0.00909488	0.031	0.046	1	1	-0.00909488	NA
CG12106	0.75642	-0.0375936	0.308	0.273	1	4.43601e-13	-0.0643369	0.164	0.277	7.03419e-09	1	-0.0375936	NA
CG12107	2.25778e-07	0.203684	0.665	0.488	0.00358017	1.50081e-18	0.324872	0.547	0.482	2.37983e-14	0.00358017	0.203684	NA
CG12111	1.34992e-07	0.132909	0.162	0.048	0.00214057	2.83909e-28	0.216308	0.166	0.046	4.50195e-24	0.00214057	0.132909	NA
CG12112	0.376318	-0.0135779	0.383	0.333	1	0.0261905	0.0220784	0.195	0.24	1	1	-0.0135779	NA
CG12115	0.205373	0.00936456	0.034	0.019	1	0.0805475	0.00546499	0.011	0.005	1	1	0.00546499	NA
CG12116	0.089502	-0.0348551	0.034	0.062	1	2.96261e-06	-0.0228283	0.043	0.085	0.0469781	1	-0.0228283	NA
CG12121	0.0094178	-0.127784	0.538	0.588	1	8.19188e-09	-0.0369347	0.367	0.498	0.000129899	1	-0.0369347	NA
CG12123	2.78749e-12	0.208657	0.41	0.183	4.42013e-08	1.5145e-27	0.305703	0.335	0.19	2.40155e-23	4.42013e-08	0.208657	NA
CG12128	0.900287	-0.0095317	0.53	0.537	1	0.000163984	-0.00729977	0.409	0.524	1	1	-0.00729977	NA
CG12129	0.129996	0.0496259	0.673	0.6	1	1.20774e-07	-0.0665139	0.474	0.614	0.00191511	1	-0.0665139	NA
CG1213	0.968152	-0.00239559	0.015	0.015	1	0.630391	0.00599653	0.016	0.018	1	1	-0.00239559	NA
CG12133	0.262191	0.00233322	0.008	0.002	1	0.693806	0.00237043	0.007	0.006	1	1	0.00233322	NA
CG12134	0.905233	-0.0294276	0.515	0.498	1	2.23039e-11	-0.0893158	0.344	0.492	3.53673e-07	1	-0.0294276	NA
CG12155	0.208464	-0.00222162	0.515	0.438	1	1.5077e-06	-0.023862	0.29	0.394	0.0239076	1	-0.00222162	NA
CG12158	1	0	0	0	1	1	0	0	0	1	1	0	NA
CG12159	0.0141618	0.0918958	0.711	0.615	1	0.00330023	-0.0161499	0.553	0.664	1	1	-0.0161499	NA
CG12163	0.870658	-0.0308414	0.786	0.773	1	7.94452e-07	-0.115607	0.612	0.749	0.0125976	1	-0.0308414	NA
CG12164	0.197227	-0.00215896	0	0.006	1	0.323742	0.000158174	0.001	0	1	1	-0.00215896	NA
CG12170	0.184071	0.0359689	0.538	0.481	1	0.0462001	0.042659	0.406	0.486	1	1	0.0359689	NA
CG12171	0.140979	0.00877853	0.214	0.167	1	2.9243e-05	-0.0193002	0.144	0.205	0.463706	1	-0.0193002	NA
CG12173	0.00104383	0.146046	0.707	0.625	1	0.00958335	-0.0068871	0.504	0.615	1	1	-0.0068871	NA
CG12177	0.064014	0.0363786	0.041	0.019	1	0.283471	-0.00220198	0.014	0.019	1	1	-0.00220198	NA
CG12179	1.31332e-05	0.150358	0.549	0.381	0.208253	7.4141e-08	0.213237	0.393	0.348	0.00117565	0.208253	0.150358	NA
CG1218	0.227782	-0.00448765	0.331	0.273	1	2.94811e-09	-0.0358688	0.203	0.308	4.67481e-05	1	-0.00448765	NA
CG12182	0.319102	0.000589091	0.173	0.142	1	4.54455e-07	-0.0115188	0.091	0.153	0.00720629	1	-0.0115188	NA
CG12184	6.16276e-17	0.194576	0.274	0.06	9.7723e-13	8.87663e-34	0.20294	0.192	0.052	1.40757e-29	9.7723e-13	0.194576	NA
CG12194	0.0129704	0.00991618	0.342	0.246	1	0.0387793	0.0149849	0.205	0.248	1	1	0.00991618	NA
CG12204	0.00796704	0.113487	0.519	0.44	1	0.00347003	0.0228742	0.32	0.403	1	1	0.0228742	NA
CG12206	7.12108e-05	0.0305358	0.154	0.062	1	0.00291736	0.0557045	0.107	0.078	1	1	0.0305358	NA
CG12213	0.00273048	-0.181451	0.564	0.619	1	2.02077e-22	-0.160195	0.39	0.587	3.20434e-18	1	-0.160195	NA
CG12219	0.589146	-0.024667	0.241	0.212	1	5.24908e-05	-0.0113117	0.132	0.19	0.832347	1	-0.0113117	NA
CG12224	0.0928954	-0.0138045	0.008	0.025	1	0.843644	0.00408764	0.017	0.016	1	1	-0.0138045	NA
CG12231	5.3268e-08	0.0882949	0.124	0.025	0.000844671	6.14418e-48	0.225349	0.173	0.018	9.74283e-44	0.000844671	0.0882949	NA
CG12236	0.0890553	-0.0666486	0.459	0.49	1	8.70513e-28	-0.133149	0.26	0.459	1.38037e-23	1	-0.0666486	NA
CG12237	0.00020875	0.12943	0.553	0.427	1	0.111037	0.0485113	0.331	0.398	1	1	0.0485113	NA
CG12239	0.66621	-0.000603688	0.019	0.015	1	0.336058	0.00346528	0.013	0.009	1	1	-0.000603688	NA
CG12241	0.0298692	0.0436795	0.365	0.279	1	0.0189618	0.0343059	0.206	0.254	1	1	0.0343059	NA
CG12253	0.97019	-0.0111488	0.331	0.319	1	5.36731e-09	-0.0262422	0.216	0.321	8.51094e-05	1	-0.0111488	NA
CG12256	0.180076	0.00188467	0.004	0	1	0.499713	0.00383934	0.003	0.002	1	1	0.00188467	NA
CG12259	0.417012	-0.0780427	0.466	0.458	1	5.73961e-14	-0.06328	0.303	0.461	9.10131e-10	1	-0.06328	NA
CG12267	0.971735	-0.0309803	0.504	0.481	1	1.1437e-11	-0.0687814	0.302	0.438	1.81356e-07	1	-0.0309803	NA
CG12268	0.120613	-0.00778358	0.004	0.017	1	0.147414	-1.53884e-05	0.001	0.004	1	1	-1.53884e-05	NA
CG1227	0.0433368	-0.0677687	0.263	0.317	1	1.44419e-10	-0.0426629	0.191	0.299	2.29005e-06	1	-0.0426629	NA
CG12278	1	0	0	0	1	0.548607	-0.000516691	0.001	0.001	1	1	0	NA
CG12279	5.06032e-05	0.179305	0.831	0.692	0.802416	4.291e-06	0.143536	0.735	0.743	0.0680425	0.802416	0.143536	NA
CG12288	0.00157013	-0.206435	0.496	0.565	1	4.48255e-31	-0.254736	0.377	0.594	7.10799e-27	1	-0.206435	NA
CG12289	2.81761e-22	0.222766	0.289	0.04	4.46789e-18	2.44163e-58	0.282446	0.269	0.056	3.8717e-54	4.46789e-18	0.222766	NA
CG12290	0.754131	-0.0112943	0.098	0.104	1	0.00492178	-0.00445083	0.108	0.146	1	1	-0.00445083	NA
CG12299	0.0326399	-0.128486	0.59	0.615	1	5.63706e-18	-0.126219	0.367	0.551	8.93868e-14	1	-0.126219	NA
CG12301	0.0064682	-0.142714	0.684	0.702	1	4.01995e-38	-0.271903	0.433	0.684	6.37444e-34	1	-0.142714	NA
CG1231	0.649725	0.0058085	0.019	0.015	1	0.29293	-0.000103521	0.004	0.007	1	1	-0.000103521	NA
CG12310	0.671735	0.00437361	0.004	0.002	1	0.0155021	0.00461581	0.004	0	1	1	0.00437361	NA
CG12316	0.455618	-0.0947951	0.624	0.602	1	2.33051e-14	-0.0989059	0.37	0.534	3.69549e-10	1	-0.0947951	NA
CG12320	0.142277	0.0186439	0.308	0.252	1	0.00122739	0.0172022	0.182	0.243	1	1	0.0172022	NA
CG12325	0.040892	-0.102317	0.353	0.404	1	9.19988e-27	-0.153247	0.241	0.431	1.45882e-22	1	-0.102317	NA
CG1233	0.39823	-0.00105441	0.282	0.246	1	2.2359e-08	-0.0392283	0.148	0.233	0.000354547	1	-0.00105441	NA
CG12338	0.414055	-0.00570909	0.256	0.221	1	9.45218e-05	0.0100184	0.155	0.219	1	1	-0.00570909	NA
CG1234	0.230266	-0.0750423	0.774	0.756	1	4.06972e-30	-0.253	0.526	0.734	6.45336e-26	1	-0.0750423	NA
CG12341	0.826216	-0.00557158	0.361	0.342	1	0.000294036	0.00696033	0.22	0.294	1	1	-0.00557158	NA
[truncated: 12,565 more rows]

## Sheet: Caption
Table S1. Differential gene expression analysis between low and normal rDNA copy number conditions in GSCs
EA = Expression Analysis data set
CA = Cluster Analysis data set
p_val = unadjusted p value
avg_log2FC = log2 fold change expression difference in low rDNA GSCs compared to normal rDNA GSCs
pct_N_rDNA_expressed = percent normal rDNA GSCs gene is expressed in
pct_L_rDNA_expressed = percent low rDNA GSCs gene is expressed in
p_val_adj = Bonferroni corrected p-value
max.pval = maximun Bonferroni corrected p-value between two analyses (Fig 1D Y axis)
plot.FC = minimum effect log2FC (Fig 1D X axis).
change = gene up- or down-regulated in both analyses
