# Supplementary material for: Insulin signaling regulates R2 retrotransposon expression to orchestrate transgenerational rDNA copy number maintenance
Source: Nat Commun. 2025 Jan 4;16:399. doi: 10.1038/s41467-024-55725-6 (PMC11700107; doi:10.1038/s41467-024-55725-6)
Supplement: Supplementary file 4 — Supplemental Data 2 [file 41467_2024_55725_MOESM4_ESM.xlsx]

## Sheet: Table S2
genes	SG Cluster Fold Change	SG adjusted p-value	GSC Cluster Fold Change
mt:ATPase6	-1.35522	0	-0.264108
mt:CoIII	-0.975	2.25836e-223	-0.275066
RpL3	-0.496679	5.23479e-219	-0.467112
Df31	-0.922319	2.82683e-216	-0.693361
RpL23	-0.401987	5.70616e-202	-0.337211
mt:CoII	-0.963728	6.97634e-193	-0.252117
sta	-0.58125	4.72865e-190	-0.382775
RpS9	-0.476835	2.39644e-183	-0.358911
RpL10Ab	-0.38272	1.25508e-173	-0.326744
Rack1	-0.431808	1.15193e-133	-0.36206
RpL37a	-0.277523	3.66222e-116	-0.297159
TotA	-0.130042	3.90554e-113	-0.404088
klu	-0.571545	5.53144e-104	-0.541447
srl	-0.520257	1.00871e-102	-0.549085
RpS18	-0.279794	5.13606e-101	-0.324726
RpL24	-0.329592	6.86067e-100	-0.42644
RpS23	-0.290274	1.40885e-98	-0.325341
Nop60B	-0.459167	3.55563e-97	-0.591571
RpS6	-0.276145	1.91133e-91	-0.308971
Uhg5	-0.828153	6.99905e-89	-0.287239
RpL36A	-0.258281	2.39644e-85	-0.265447
RpL31	-0.271751	4.08135e-81	-0.298323
RpL40	-0.274432	1.28008e-80	-0.322421
RpL32	-0.26027	7.27845e-80	-0.310441
unc-13	-0.545706	1.10962e-76	-0.489863
anne	-0.517493	2.91971e-75	-0.378352
RpL15	-0.32696	4.02269e-74	-0.450112
CG4038	-0.409739	2.35549e-73	-0.411442
Dsp1	-0.515101	2.37994e-72	-0.486651
lig	-0.394719	2.0388e-71	-0.447046
Nipped-A	-0.505451	9.51189e-70	-0.661664
lncRNA:CR46216	-0.448019	1.32419e-69	-0.596887
RpS8	-0.249661	1.66808e-68	-0.291584
gro	-0.402604	2.45356e-67	-0.392113
Uhg1	-0.394094	1.08885e-65	-0.367534
Myc	-0.48351	3.13506e-64	-0.75854
tral	-0.389634	1.74818e-62	-0.39151
TotC	0.272061	3.12573e-61	-0.273717
Hasp	-0.42522	5.06803e-61	-0.63374
RpL24-like	-0.307534	7.23213e-61	-0.345158
CG5746	-0.380013	7.75966e-61	-0.492503
H	-0.399205	7.79627e-61	-0.509906
dom	-0.409678	8.91012e-61	-0.474167
RpS12	-0.29835	4.09129e-60	-0.430383
CG31998	-0.497366	7.78296e-60	-0.302746
Ip259	-0.308215	9.21767e-60	-0.340983
RasGAP1	-0.427227	4.76093e-59	-0.436422
RpS14a	-0.260617	1.33772e-57	-0.377345
vas	-0.38	7.73277e-57	-0.500124
smt3	-0.270305	5.56867e-56	-0.516854
RpS15Aa	-0.228326	8.95179e-56	-0.283789
S6k	-0.364167	8.924e-55	-0.506746
RpS5a	-0.2327	3.18038e-54	-0.342755
RpL27A	-0.22428	1.29177e-52	-0.323819
Non1	-0.348543	1.95291e-52	-0.344439
BicD	-0.372347	6.12013e-51	-0.530418
vig2	-0.290872	8.10659e-51	-0.396567
Hsp68	-1.38376	3.14293e-50	-0.297102
RpS17	-0.210393	3.5841e-50	-0.288006
RpL11	-0.22634	5.49276e-50	-0.354062
RpL12	-0.219929	2.03305e-49	-0.283995
CG9253	-0.320359	2.63833e-49	-0.364311
CaMKII	-0.329527	1.36954e-48	-0.461407
bic	-0.241406	1.81595e-48	-0.313995
mod	-0.33337	8.67712e-48	-0.38021
eIF3c	-0.305561	1.09809e-47	-0.293343
RpL9	-0.206917	1.4112e-47	-0.330964
CG10462	-0.345454	5.55513e-46	-0.349372
Sirt1	-0.781614	9.24869e-46	-0.291219
Thd1	-0.420141	8.49211e-45	-0.27527
eIF3a	-0.324541	1.24892e-44	-0.293791
hoip	-0.329805	2.15685e-44	-0.506986
esg	-0.415648	7.58536e-44	-0.61934
upd1	-0.560655	1.36547e-43	-0.345663
NFAT	-0.338856	1.75028e-43	-0.453632
bin3	-0.305255	2.04259e-42	-0.494386
SkpE	-0.360994	4.56768e-42	-0.467244
nop5	-0.345392	8.56453e-42	-0.572062
RpL23A	-0.196023	7.7774e-41	-0.29637
Uhg3	-0.352948	7.93762e-41	-0.291585
myo	-0.350805	9.71141e-41	-0.258941
Uhg2	-0.319542	1.06661e-40	-0.383525
emb	-0.293723	3.72258e-40	-0.492735
aub	-0.311951	4.64608e-40	-0.510289
PAN3	-0.308725	1.24217e-38	-0.466187
Nup358	-0.332985	1.27493e-38	-0.463484
CG13185	-0.380276	4.63105e-38	-0.454806
Fib	-0.308697	4.73332e-38	-0.308503
fwd	-0.449689	9.41308e-38	-0.341772
gus	-0.303094	2.11881e-37	-0.316085
mts	-0.228015	3.02804e-37	-0.449296
RpS2	-0.278819	1.12737e-36	-0.424028
hyd	-0.331882	4.87021e-36	-0.387134
eIF4G1	-0.305098	5.46493e-35	-0.586997
G9a	-0.344291	2.0169e-34	-0.345094
Rbp9	-0.298255	1.08393e-33	-0.513599
CG9925	-0.289607	1.27823e-33	-0.41092
Nipped-B	-0.286525	3.34908e-33	-0.431597
e(r)	-0.274423	5.40817e-33	-0.341919
ova	-0.310482	7.61176e-33	-0.352154
Gp93	-1.26109	2.75177e-32	-0.368953
larp	-0.314032	2.77391e-32	-0.447422
Hsf	-0.636852	6.86333e-32	-0.261318
Uhg4	-0.291717	1.39137e-31	-0.327782
Gprk1	-0.294179	1.76431e-31	-0.448065
mahe	-0.329389	2.71769e-31	-0.724372
CG7154	-0.281774	3.7246e-31	-0.487399
RpS19a	-0.213547	3.75646e-31	-0.405352
Crtc	-0.249962	8.17626e-31	-0.428661
E(Pc)	-0.321168	1.00846e-30	-0.35173
wdb	-0.264654	1.13329e-30	-0.485182
Hsc70Cb	-0.281518	1.47823e-30	-0.438277
skd	-0.25474	1.57808e-30	-0.387914
Gug	-0.283862	3.91912e-30	-0.407901
scrib	-0.294178	5.3967e-30	-0.378484
REPTOR-BP	-0.269682	6.70272e-30	-0.260236
RpL10	-0.196226	8.49034e-30	-0.257911
woc	-0.364558	6.23551e-29	-0.360675
CG10417	-0.258438	2.3715e-28	-0.377388
RpS13	-0.170509	2.90653e-28	-0.344918
Sxl	-0.303777	9.04458e-28	-0.372341
hrg	-0.259815	9.49825e-28	-0.306906
hts	-0.247468	1.32575e-27	-0.635669
RpL18	-0.212243	2.52243e-27	-0.326517
Helz	-0.259747	6.51142e-27	-0.464421
Nup153	-0.304277	6.66732e-27	-0.398854
ocm	-0.297455	7.60987e-27	-0.26865
osa	-0.287304	8.45624e-27	-0.471118
CG10600	-0.385161	9.54809e-27	-0.261727
RpL13	-0.196196	1.57751e-26	-0.392615
ena	-0.257556	1.7803e-26	-0.474797
RpS19b	-0.259233	1.30442e-25	-0.433013
Unr	-0.245402	5.14317e-25	-0.512184
Oda	-0.187616	1.08739e-24	-0.282171
dikar	-0.314569	1.1499e-24	-0.39612
Caper	-0.218808	1.151e-24	-0.286471
schlank	-0.277519	1.41577e-24	-0.319241
Pi3K21B	-0.279246	2.90453e-24	-0.339488
rno	-0.347533	5.36855e-24	-0.360175
Gprk2	-0.253537	5.95606e-24	-0.406743
Pat1	-0.264255	6.15897e-24	-0.278458
Ank	-0.260723	8.14598e-24	-0.309549
CG6324	-0.257517	1.33043e-23	-0.26676
RpL6	-0.150976	1.82407e-23	-0.257176
Hsp83	-0.588753	8.76538e-23	-0.343672
upSET	-0.305889	2.03183e-22	-0.29326
Hrb27C	-0.242977	2.90816e-22	-0.65776
Opa1	-0.224018	3.00497e-22	-0.351731
CG40228	-0.20959	3.7802e-21	-0.3376
Prp8	-0.2773	4.033e-21	-0.361838
Nc73EF	-0.221873	5.93936e-21	-0.474691
InR	-0.167686	7.45559e-21	-0.291285
Atg17	-0.240115	8.05223e-21	-0.338129
CG15599	-0.258121	4.87926e-20	-0.435701
Csk	-0.248089	9.43499e-20	-0.265162
rhi	-0.265834	1.72464e-19	-0.378781
PNUTS	-0.357867	3.09733e-19	-0.262762
RpS5b	-0.207526	7.12416e-19	-0.44861
JIL-1	-0.251868	7.44499e-19	-0.31978
RhoGAP19D	-0.213407	2.88498e-18	-0.364703
sqd	-0.23197	3.21128e-18	-0.629932
Dl	-0.367105	7.73412e-18	-0.316621
MESR4	-0.333956	9.36436e-18	-0.300103
RpL38	-0.185999	1.16653e-17	-0.268186
nsl1	-0.226512	2.39714e-17	-0.355731
Asx	-0.257771	3.49164e-17	-0.321011
spoon	-0.216675	9.91554e-17	-0.504879
cg	-0.198933	1.3327e-16	-0.337838
dpy	-0.24845	2.72928e-16	-0.413257
eIF4H1	-0.193047	1.2992e-15	-0.543849
Ulp1	-0.221427	1.3431e-15	-0.313459
stau	-0.221026	7.72694e-15	-0.366145
Gyf	-0.203276	1.36188e-14	-0.373388
ncm	-0.263225	2.60488e-14	-0.39635
HUWE1	-0.235953	1.90506e-13	-0.61403
Rm62	-0.166802	2.9336e-13	-0.364044
Top1	-0.222301	7.08295e-13	-0.259208
Pkn	-0.223	5.81373e-12	-0.266831
Ncoa6	-0.150419	6.62067e-10	-0.387223
lid	-0.182571	9.41826e-10	-0.569416
CG7504	-0.194979	1.11698e-09	-0.429266
CG10333	-0.184858	1.72391e-09	-0.385355
CG1910	-0.16251	3.08995e-09	-0.618466
Slik	-0.170187	6.88508e-09	-0.280178
CG15019	-0.16009	1.45511e-08	-0.365934
akirin	-0.143137	3.73627e-08	-0.388041
RpS3	-0.113255	1.70337e-07	-0.343615
pit	-0.165131	3.12486e-06	-0.267172
MED26	-0.13014	5.98154e-05	-0.419668
chif	-0.162247	9.21875e-05	-0.252497
aqz	-0.0962243	0.000133415	-0.369004
RpS4	-0.0988362	0.000443057	-0.25301
rudhira	-0.117299	0.000515587	-0.265826
CG14200	-0.159154	0.02382	-0.311273
cass	-0.106987	0.0282695	-0.265442
PMCA	-0.112752	0.036578	-0.326756
CG14478	-0.0909116	0.0611927	-0.291689
AGO1	-0.0660481	0.072384	-0.468049
Mnn1	-0.100336	1	-0.25409
Capr	-0.0843629	1	-0.277314
lncRNA:Hsromega	-0.0452534	1	-0.395668
sbb	-0.0437444	1	-0.362513

## Sheet: Caption
Table S2. Spermatogonia gene expression changes of differentially expressed GSC genes
SG Cluster Fold Change = Log2 fold change in low rDNA compared to normal rDNA CN condition in spermatogonia
SG adjusted p-value = Bonferroni corrected p-value from Wilcoxon Rank Sum Test
GSC Cluster Fold Change = Log2 fold change in low rDNA compared to normal rDNA CN condition in germline stem cells
