# Supplementary material for: Insulin signaling regulates R2 retrotransposon expression to orchestrate transgenerational rDNA copy number maintenance
Source: Nat Commun. 2025 Jan 4;16:399. doi: 10.1038/s41467-024-55725-6 (PMC11700107; doi:10.1038/s41467-024-55725-6)
Supplement: Supplementary file 5 — Supplemental Data 3 [file 41467_2024_55725_MOESM5_ESM.xlsx]

## Sheet: Table S3
RNAi line	BDSC Line Number	Gene	Number magnified	Number bobbed	Total	Percent magnified	95% CI
TRiP.JF01482	31037	InR	41	78	119	34.4538	8.53837
TRiP.JF02520	29356	RpL10	12	30	42	28.5714	13.6626
TRiP.HMC03924	55742	Caper	26	97	123	21.1382	7.21558
TRiP.HMS00968	34005	RpS15Aa	18	98	116	15.5172	6.58898
TRiP.HMS00099	34790	bic	23	172	195	11.7949	4.52723
TRiP.GL01513	43171	aqz	12	104	116	10.3448	5.54213
TRiP.HMS00494	32491	Unr	17	192	209	8.13397	3.70605
TRiP.HMS00597	33716	Hrb27C	2	23	25	8	10.6347
TRiP.GL01502	43160	RpS5a	12	168	180	6.66667	3.64412
TRiP.HMS01611	36918	Atg17	6	100	106	5.66038	4.39919
TRiP.JF01183	31594	InR	4	100	104	3.84615	3.69603
TRiP.HMS01010	34036	ankirin	3	105	108	2.77778	3.09939
TRiP.GLC01771	51407	TotC	2	102	104	1.92308	2.6395
TRiP.HMC04066	55378	TotA	2	220	222	0.900901	1.24295
TRiP.HMS00428	32432	Unr	1	126	127	0.787402	1.53722
TRiP.HMC05166	62159	TotC	1	172	173	0.578035	1.12967
TRiP.GLC01464	43275	eIF4H1	1	185	186	0.537634	1.05093
TRiP.HMS03166	51518	InR	1	223	224	0.446429	0.873045
TRiP.GLC01772	53244	TotA	1	224	225	0.444444	0.869173
TRiP.HM04006	31700	AGO1	0	14	14	0	0
TRiP.HMS02799	44082	CG1910	0	181	181	0	0
TRiP.HMS00237	33365	chif	0	46	46	0	0
TRiP.HM05069	28886	Crtc	0	63	63	0	0
TRiP.HMS04504	57306	eIF4H1	0	117	117	0	0
TRiP.GL00139	35251	InR	0	58	58	0	0
TRiP.HMC05093	60099	lncRNA:Hsromega	0	54	54	0	0
TRiP.HMJ22321	58257	TotA	0	150	150	0	0
TRiP.JF02496	29334	Unr	0	159	159	0	0

## Sheet: Caption
Table S3. Results of RNAi screen of candidate suppressors of rDNA magnification
RNAi line = RNAi identifier number
BDSC Line Number = RNAi stock line number at BDSC
95% CI = 95% Confidence interval as determined by standard error of a proportion
