# Supplementary material for: Insulin signaling regulates R2 retrotransposon expression to orchestrate transgenerational rDNA copy number maintenance
Source: Nat Commun. 2025 Jan 4;16:399. doi: 10.1038/s41467-024-55725-6 (PMC11700107; doi:10.1038/s41467-024-55725-6)
Supplement: Supplementary file 6 — Supplemental Data 4 [file 41467_2024_55725_MOESM6_ESM.xlsx]

## Sheet: Table S4
Type	Resource	Source	Use
Drosophila strain	nos-gal4	PMID: 9501989	Early germ cell driver
Drosophila strain	y[1] eq[1]/Df(YS)bb[-]	DGRC #101260	Y chromsome complete rDNA deletion
Drosophila strain	Df(1)bb158, y[1] / Dp(1;Y)y[+] / C(1)*; ca[1] awd[K]	DGRC #106876	X chromosome complete rDNA deletion
Drosophila strain	y[1] w[-] bb[Z9]	PMID: 37252996	X chromosome partial rDNA deletion
Drosophila strain	y[1] w[1118]; P{"w[+mC]=UAS-InR.K1409A}3	DGRC #8253	InR Dominant Negative Allele (3rd chromosome)
	y[1] w[1118]; P{w[+mC]=UAS-InR.K1409A}2	DGRC #8252	InR Dominant Negative Allele (2nd chromosome)
Drosophila strain	y[1] w[1118]; P{w[+mC]=UAS-InR.K414P}2	DGRC #8250	InR Consititutively Active Allele
Drosophila strain	UAS-upd	PMID: 10346822	Upd over expression to create GSC enrichment in testis
Drosophila strain	w[1118]; P{w[+mC]=UASp-foxo.GFP}2	DGRC #44214	FoxO GFP
Drosophila strain	y[1] v[1]; P{y[+t7.7] v[+t1.8]=TRiP.JF02019}attP2	DGRC #25997	FoxO RNAi 1
Drosophila strain	y[1] v[1]; P{y[+t7.7] v[+t1.8]=TRiP.JF02734}attP2	DGRC #27656	FoxO RNAi 2
Drosophila strain	w[118]; P{w[+mC]=tGPH}4	DGRC #8164	PIP3 reporter
Drosophila strain	y[1] sc[*] v[1] sev[21]; P{y[+t7.7] v[+t1.8]=TRiP.GL00489}attP2	DGRC #36071	Pdk1 RNAi 1
Drosophila strain	y[1] sc[*] v[1] sev[21]; P{y[+t7.7] v[+t1.8]=TRiP.HMS01250}attP2	DGRC #34936	Pdk1 RNAi 2
Drosophila strain	y[1] v[1]; P{y[+t7.7] v[+t1.8]=TRiP.JF01088}attP2	DGRC #31529	Raptor RNAi
Drosophila strain	y[1] sc[*] v[1] sev[21]; P{y[+t7.7] v[+t1.8]=TRiP.HMS01588}attP2	DGRC #36699	Rictor RNAi
Drosophila strain	w[1118]; P{w[+mC]=UAS-S6k.KQ}2	DGRC #6911	S6K Dominant Negative Allele
Drosophila strain	y[1] v[1]; P{y[+t7.7] v[+t1.8]=TRiP.JF01482}attP2	DGRC #31037	InR RNAi
Drosophila strain	y[1] v[1]; P{y[+t7.7] v[+t1.8]=TRiP.JF02520}attP2	DGRC #29356	RpL10 RNAi
Drosophila strain	y[1] sc[*] v[1] sev[21]; P{y[+t7.7] v[+t1.8]=TRiP.HMC03924}attP40	DGRC #55742	Caper RNAi
Drosophila strain	y[1] sc[*] v[1] sev[21]; P{y[+t7.7] v[+t1.8]=TRiP.HMS00968}attP2	DGRC #34005	RpS15Aa RNAi
Drosophila strain	y[1] sc[*] v[1] sev[21]; P{y[+t7.7] v[+t1.8]=TRiP.HMS00099}attP2/TM3, Sb[1]	DGRC #34790	bic RNAi
Drosophila strain	y[1] v[1]; P{y[+t7.7] v[+t1.8]=TRiP.GL01513}attP2/TM3, Sb[1]	DGRC #43171	aqz RNAi
Drosophila strain	y[1] sc[*] v[1] sev[21]; P{y[+t7.7] v[+t1.8]=TRiP.HMS00494}attP2/TM3, Sb[1]	DGRC #32491	Unr RNAi
Drosophila strain	y[1] sc[*] v[1] sev[21]; P{y[+t7.7] v[+t1.8]=TRiP.HMS00597}attP2	DGRC #33716	Hrb27C RNAi
Drosophila strain	y[1] v[1]; P{y[+t7.7] v[+t1.8]=TRiP.GL01502}attP2/TM3, Sb[1]	DGRC #43160	RpS5a RNAi
Drosophila strain	y[1] sc[*] v[1] sev[21]; P{y[+t7.7] v[+t1.8]=TRiP.HMS01611}attP2/TM3, Sb[1]	DGRC #36918	Atg17 RNAi
Drosophila strain	y[1] v[1]; P{y[+t7.7] v[+t1.8]=TRiP.JF01183}attP2	DGRC #31594	InR RNAi
Drosophila strain	y[1] sc[*] v[1] sev[21]; P{y[+t7.7] v[+t1.8]=TRiP.HMS01010}attP2/TM3, Sb[1]	DGRC #34036	ankirin RNAi
Drosophila strain	y[1] v[1]; P{y[+t7.7] v[+t1.8]=TRiP.GLC01771}attP40	DGRC #51407	TotC RNAi
Drosophila strain	y[1] sc[*] v[1] sev[21]; P{y[+t7.7] v[+t1.8]=TRiP.HMC04066}attP2	DGRC #55378	TotA RNAi
Drosophila strain	y[1] sc[*] v[1] sev[21]; P{y[+t7.7] v[+t1.8]=TRiP.HMS00428}attP2	DGRC #32432	Unr RNAi
Drosophila strain	y[1] sc[*] v[1] sev[21]; P{y[+t7.7] v[+t1.8]=TRiP.HMC05166}attP2	DRGC #62159	TotC RNAi
Drosophila strain	y[1] sc[*] v[1] sev[21]; P{y[+t7.7] v[+t1.8]=TRiP.GLC01464}attP2	DGRC #43275	eIF4H1 RNAi
Drosophila strain	y[1] v[1]; P{y[+t7.7] v[+t1.8]=TRiP.HMS03166}attP40	DGRC #51518	InR RNAi
Drosophila strain	y[1] v[1]; P{y[+t7.7] v[+t1.8]=TRiP.GLC01772}attP40	DGRC #53244	TotA RNAi
Drosophila strain	y[1] v[1]; P{y[+t7.7] v[+t1.8]=TRiP.HM04006}attP2	DGRC #31700	AGO1 RNAi
Drosophila strain	y[1] sc[*] v[1] sev[21]; P{y[+t7.7] v[+t1.8]=TRiP.HMS02799}attP40	DGRC #44082	CG1910 RNAi
Drosophila strain	y[1] sc[*] v[1] sev[21]; P{y[+t7.7] v[+t1.8]=TRiP.HMS00237}attP2	DGRC #33365	chif RNAi
Drosophila strain	y[1] v[1]; P{y[+t7.7] v[+t1.8]=TRiP.HM05069}attP2	DGRC #28886	Crtc RNAi
Drosophila strain	y[1] sc[*] v[1] sev[21]; P{y[+t7.7] v[+t1.8]=TRiP.HMS04504}attP40	DGRC #57306	eIF4H1 RNAi
Drosophila strain	y[1] sc[*] v[1] sev[21]; P{y[+t7.7] v[+t1.8]=TRiP.GL00139}attP2	DGRC #35251	InR RNAi
Drosophila strain	y[1] sc[*] v[1] sev[21]; P{y[+t7.7] v[+t1.8]=TRiP.HMC05093}attP40	DGRC #60099	lncRNA:Hsromega RNAi
Drosophila strain	y[1] v[1]; P{y[+t7.7] v[+t1.8]=TRiP.HMJ22321}attP40	DGRC #58257	TotA RNAi
Drosophila strain	y[1] v[1]; P{y[+t7.7] v[+t1.8]=TRiP.JF02496}attP2	DGRC #29334	Unr RNAi
Drosophila strain	bam-gal4	PMID: 12571107	spermatogonia driver
Drosophila strain	; ; UAS-R2 RNAi-1	PMID: 37252996	R2 RNAi
Oligonucleotide	GCTTCAAGGGACAGTATCTG	PMID: 37252996	RpL32 ddPCR Forward Primer
Oligonucleotide	AACGCGGTTCTGCATGAG	PMID: 37252996	RpL32 ddPCR Reverse Primer
Oligonucleotide	ATGCCCAACATCGGTTAC	PMID: 37252996	RpL32 ddPCR Probe
Oligonucleotide	GAGCTGCCATTGGTACAG	PMID: 37252996	28S ddPCR Forward Primer
Oligonucleotide	GCTTTCGCCTTGAACTTAG	PMID: 37252996	28S ddPCR Reverse Primer
Oligonucleotide	TGGTGGATAGTAGCAAATAATCG	PMID: 37252996	28S ddPCR Probe
Oligonucleotide	CACACTTTATGTCCACCATTATTG	PMID: 37252996	Upf1 ddPCR Forward Primer
Oligonucleotide	GAGTTTCCGTAGGGACCAC	PMID: 37252996	Upf ddPCR Reverse Primer
Oligonucleotide	CCG TAA CCG CCA CTG CGG T	PMID: 37252996	Upf1 ddPCR Probe
Antibody	Rat anti-vasa	DSHB	Immunoflourescent labeling of germ cells. Used 1:20
Antibody	Mouse anti-FasIII	DSHB	Immunoflourescent labeling of testis hub cells. Used 1:200
Antibody	Rabbit anti-pS6	PMID: 28829945	Phosphorylated S6 immunofluorescence. Used 1:200
Antibody	Chicken anti-GFP	abcam (ab13970)	Immunoflourscent labeling of GFP-tagged proteins. Used 1:2000
Immunoflourscent stain	Alexa Fluor 488 Phalloidin	Invitrogen A12379	F-actin stain of cell membrane
