# Supplementary material for: Insulin signaling regulates R2 retrotransposon expression to orchestrate transgenerational rDNA copy number maintenance
Source: Nat Commun. 2025 Jan 4;16:399. doi: 10.1038/s41467-024-55725-6 (PMC11700107; doi:10.1038/s41467-024-55725-6)
Supplement: Supplementary file 9 — Source data [file 41467_2024_55725_MOESM9_ESM.xlsx]

## Sheet: Figure 1C
genes	max.pval	plot.FC	change
AdipoR	0.00127079	0.300966	Up Regulated
alphaTub84B	1.35105e-07	0.312715	Up Regulated
asRNA:CR43471	4.40005e-22	0.251377	Up Regulated
ATPsynB	2.16086e-10	0.263291	Up Regulated
CG10171	2.82374e-06	0.287634	Up Regulated
CG10731	6.22501e-08	0.25227	Up Regulated
CG10958	4.5617e-13	0.253206	Up Regulated
CG12511	1.49555e-20	0.278784	Up Regulated
CG12609	6.80341e-22	0.262721	Up Regulated
CG13029	3.59491e-10	0.313452	Up Regulated
CG13359	1.49287e-23	0.27001	Up Regulated
CG13538	4.1916e-22	0.252474	Up Regulated
CG13623	1.08118e-06	0.272374	Up Regulated
CG13679	6.63959e-24	0.260992	Up Regulated
CG14346	1.00205e-06	0.250746	Up Regulated
CG14689	1.48831e-23	0.260123	Up Regulated
CG14818	5.30397e-05	0.256639	Up Regulated
CG14930	3.48531e-10	0.258583	Up Regulated
CG15368	3.14248e-29	0.299133	Up Regulated
CG15399	3.03703e-15	0.259159	Up Regulated
CG15728	1.65344e-15	0.267825	Up Regulated
CG15922	9.74661e-06	0.27466	Up Regulated
CG16781	2.9974e-24	0.31566	Up Regulated
CG16972	0.000825486	0.276771	Up Regulated
CG17177	7.92267e-25	0.262086	Up Regulated
CG2053	2.31505e-26	0.255313	Up Regulated
CG2147	0.00509534	0.263975	Up Regulated
CG30094	3.73499e-06	0.339251	Up Regulated
CG30161	8.4129e-22	0.260256	Up Regulated
CG30491	2.58539e-10	0.298003	Up Regulated
CG3061	0.00899065	0.252156	Up Regulated
CG31525	2.53378e-15	0.272278	Up Regulated
CG31627	1.56807e-26	0.268129	Up Regulated
CG32022	1.02314e-05	0.2794	Up Regulated
CG32163	8.75521e-10	0.274872	Up Regulated
CG32267	4.15623e-05	0.294769	Up Regulated
CG32846	3.60602e-35	0.304196	Up Regulated
CG33669	2.10814e-23	0.292768	Up Regulated
CG33947	4.38732e-08	0.282504	Up Regulated
CG3552	1.09015e-07	0.282967	Up Regulated
CG3662	9.29734e-05	0.286542	Up Regulated
CG3927	1.63314e-23	0.341302	Up Regulated
CG4073	1.5559e-20	0.272431	Up Regulated
CG42752	2.71478e-23	0.251762	Up Regulated
CG4306	3.06044e-17	0.275448	Up Regulated
CG43405	5.0001e-29	0.352099	Up Regulated
CG4390	4.48064e-08	0.296131	Up Regulated
CG4603	8.95542e-08	0.385541	Up Regulated
CG5500	7.29444e-06	0.270424	Up Regulated
CG5569	0.00903058	0.318826	Up Regulated
CG5862	0.000310169	0.266722	Up Regulated
CG5903	1.26248e-09	0.290148	Up Regulated
CG7024	1.33141e-16	0.269249	Up Regulated
CG7220	7.16132e-14	0.526984	Up Regulated
CG7382	0.00376583	0.275891	Up Regulated
CG7430	9.97028e-09	0.267196	Up Regulated
CG7772	2.61316e-06	0.286543	Up Regulated
CG7920	3.74003e-09	0.323773	Up Regulated
CG8006	9.07519e-24	0.284917	Up Regulated
CG8531	9.01411e-14	0.3697	Up Regulated
CG8712	1.02478e-10	0.286665	Up Regulated
CG9065	0.00051328	0.250755	Up Regulated
CG9316	2.59131e-27	0.257299	Up Regulated
CG9662	0.00148617	0.259354	Up Regulated
CG9692	2.9763e-16	0.267592	Up Regulated
CG9922	0.00376466	0.288723	Up Regulated
cl	7.22205e-10	0.316412	Up Regulated
ClpP	0.00254955	0.306361	Up Regulated
CLS	4.46445e-06	0.275296	Up Regulated
cocoon	5.87111e-30	0.277555	Up Regulated
colt	4.31347e-07	0.366793	Up Regulated
CysRS-m	7.365e-11	0.277592	Up Regulated
DOR	8.04029e-18	0.361907	Up Regulated
eIF3d2	1.67557e-22	0.260134	Up Regulated
eIF3g2	5.40843e-27	0.312074	Up Regulated
EMC3	0.000660324	0.281512	Up Regulated
fal	5.56445e-07	0.280298	Up Regulated
Fer1HCH	0.0390167	0.302224	Up Regulated
Fum4	9.26692e-27	0.289605	Up Regulated
grsm	2.85927e-05	0.280692	Up Regulated
HemK1	3.55098e-12	0.309715	Up Regulated
Ho	5.97091e-06	0.25881	Up Regulated
Hrd3	1.50765e-09	0.328854	Up Regulated
Hydr1	0.000105481	0.291533	Up Regulated
janA	1.91956e-10	0.294744	Up Regulated
lncRNA:CR43909	1.43375e-20	0.261719	Up Regulated
lncRNA:CR44950	2.86154e-28	0.285311	Up Regulated
mei-S332	2.40676e-05	0.253456	Up Regulated
mia	4.59574e-10	0.263772	Up Regulated
mlt	2.03384e-14	0.30042	Up Regulated
Mpi	2.39457e-07	0.280915	Up Regulated
mRpS21	0.00181072	0.263238	Up Regulated
ms(2)35Ci	2.46365e-21	0.293182	Up Regulated
mxt	1.43569e-11	0.296163	Up Regulated
Naa20B	6.30345e-18	0.256126	Up Regulated
Naa30B	6.68012e-21	0.300982	Up Regulated
ND-ASHI	7.64253e-07	0.266351	Up Regulated
Nup58	0.00288177	0.364352	Up Regulated
Pgi	0.0264347	0.256944	Up Regulated
phtf	2.33075e-07	0.327572	Up Regulated
Pka-C2	2.74446e-28	0.285418	Up Regulated
PPYR1	5.83016e-21	0.268627	Up Regulated
Prosbeta3	6.90213e-10	0.326741	Up Regulated
ps	5.56929e-09	0.340478	Up Regulated
red	6.72937e-07	0.287675	Up Regulated
ReepB	6.06881e-07	0.258149	Up Regulated
RFeSP	4.05022e-08	0.308334	Up Regulated
Roe1	0.000270307	0.280939	Up Regulated
Rpt6R	2.17697e-20	0.282494	Up Regulated
SdicC	4.58727e-22	0.310569	Up Regulated
sofe	2.16323e-16	0.28405	Up Regulated
Ssl	1.82535e-12	0.252215	Up Regulated
Tim9a	5.47811e-06	0.287122	Up Regulated
Tob	9.33158e-22	0.376657	Up Regulated
tzn	0.00443306	0.2556	Up Regulated
Ufd1-like	1.25348e-05	0.282015	Up Regulated
Vha16-3	1.82832e-10	0.286669	Up Regulated
Sep1	1	0.0346933	NA
Sep2	1	-0.150685	NA
Sep4	1	-0.0193473	NA
Sep5	1	-0.00110784	NA
dec-1	1	0.00607733	NA
128up	1	0.0416749	NA
14-3-3epsilon	1	-0.0211792	NA
14-3-3zeta	1	-0.143053	NA
140up	1	-0.0303445	NA
18w	1	-0.0084576	NA
26-29-p	1	-0.0375458	NA
2mit	1	-0.00252969	NA
4E-T	0.153583	-0.185996	NA
5-HT1A	1	0.0187633	NA
5-HT1B	1	0	NA
5-HT2A	1	-0.00129101	NA
5-HT2B	1	0.0198708	NA
5-HT7	1	0.0448888	NA
5PtaseI	1	-0.0792741	NA
7B2	1	0.00522484	NA
7SLRNA:CR32864	1	-0.0698282	NA
7SLRNA:CR42652	1	-0.429152	NA
825-Oak	1	0.00259261	NA
a	1	-0.0831954	NA
a10	1	0.0010028	NA
A16	1	0.0667948	NA
a5	1	0	NA
a6	1	-0.012538	NA
AANAT1	1	0.00058686	NA
AANATL2	1	0	NA
AANATL3	1	0	NA
AANATL4	1	-8.98634e-05	NA
AANATL5	1	0	NA
AANATL6	1	0	NA
AANATL7	1	0.015589	NA
Aasdh	1	-0.0199421	NA
Aatf	1	-0.174244	NA
aay	1	0.0437254	NA
ab	1	-0.0782493	NA
ABCA	1	-0.0045678	NA
ABCB7	1	0.0615202	NA
ABCD	1	-0.0734315	NA
abd-A	1	-0.0330483	NA
Abd-B	1	-0.00437908	NA
Abi	1	-0.00944736	NA
Abl	1	-0.102281	NA
abo	1	-0.0391146	NA
Abp1	1	-0.0747354	NA
abs	1	0.0390187	NA
ac	1	0	NA
Ac13E	1	-0.0325156	NA
Ac3	1	-0.0188581	NA
Ac76E	1	-0.00114477	NA
Ac78C	1	0.00105908	NA
Acbp1	1	0.0982268	NA
Acbp2	0.187922	0.103865	NA
Acbp3	1	0.00043028	NA
Acbp5	1	-0.00641902	NA
Acbp6	1	-0.00278879	NA
ACC	1	-0.0644813	NA
AcCoAS	1	-0.0193506	NA
Ace	1	-0.00620809	NA
Acf	1	-0.228715	NA
achi	1	0.0131012	NA
Achl	1	-0.00558848	NA
acj6	3.84255e-06	0.0762412	NA
Ack	1	-0.00394184	NA
Ack-like	1	-0.116244	NA
Acn	1	-0.125652	NA
Acox57D-d	1	-0.00531404	NA
Acox57D-p	1	-0.0189032	NA
Acp1	1	0	NA
Acp26Aa	0.306054	0.0282553	NA
Acp26Ab	0.306054	0.0238182	NA
Acp29AB	1	0.006371	NA
Acp32CD	1	-0.00902692	NA
Acp33A	0.0166637	0.0281133	NA
Acp36DE	0.00178193	0.0576778	NA
Acp53C14a	6.60974e-13	0.134596	NA
Acp53C14b	3.67119e-10	0.117755	NA
Acp53C14c	1	0.00913524	NA
Acp53Ea	2.60402e-16	0.152564	NA
Acp62F	4.31331e-14	0.160972	NA
Acp63F	3.10404e-06	0.0766242	NA
Acp65Aa	1	0.000279685	NA
Acp76A	1	0.00140093	NA
Acp98AB	9.30251e-17	0.136369	NA
Acph-1	1	-0.000785812	NA
Acsl	1	-0.0732217	NA
Act57B	1	0.0121355	NA
Act5C	1	-0.0323308	NA
Act79B	1	0.00336711	NA
Act88F	1	-0.00114161	NA
Actbeta	1	0.0123905	NA
Actn	1	-0.0940485	NA
ACXA	2.92951e-12	0.14384	NA
ACXB	0.0166637	0.0342016	NA
ACXD	1	-0.00412814	NA
ACXE	1	0.0190996	NA
Ada	1	0.0247208	NA
Ada1-1	1	-0.0792566	NA
Ada1-2	1	-0.0139319	NA
Ada2a	1	-0.02516	NA
Ada2b	1	-0.0343611	NA
Ada3	1	-0.0536558	NA
AdamTS-A	1	0.0257256	NA
AdamTS-B	1	0.00317111	NA
Adar	1	-0.0471227	NA
Adat1	1	-0.0077132	NA
Adck1	1	-0.00766021	NA
ADD1	1	-0.139883	NA
AdenoK	1	-0.110496	NA
Adf1	1	-0.0140003	NA
Adgf-A	1	-0.00941032	NA
Adgf-B	3.90619e-06	0.0994937	NA
Adgf-C	1	0.000117064	NA
Adgf-D	1	-0.00794871	NA
Adgf-E	2.22783e-11	0.109399	NA
Adh	1	0	NA
Adi1	1	0.0734467	NA
Adk2	0.293534	-0.171484	NA
AdoR	1	-0.00097164	NA
adp	1	-0.0157711	NA
ADPS	1	0.0360716	NA
AdSL	1	-0.0146425	NA
AdSS	1	-0.11063	NA
Aduk	1	-0.0114809	NA
Ady43A	1	-0.0128424	NA
Ae2	1	-0.0658747	NA
Aef1	1	-0.0700827	NA
aft	1	-0.0227526	NA
Afti	1	-0.00480904	NA
Ag5r	1	0.00429747	NA
Ag5r2	1	0	NA
AGBE	1	-0.0361833	NA
AgmNAT	1	-0.000394385	NA
ago	1	-0.051059	NA
AGO2	1	-0.184354	NA
AGO3	1	-0.230059	NA
Agpat1	1	-0.0217554	NA
Agpat3	1	0.034999	NA
Agpat4	1	-0.000343108	NA
agt	1	-0.151446	NA
Ahcy	1	-0.044718	NA
AhcyL1	1	-0.0986371	NA
AhcyL2	1	-0.00152884	NA
AIF	1	0.0247861	NA
AIMP1	1	0.0464288	NA
AIMP2	1	-0.0412463	NA
AIMP3	1	-0.237114	NA
Ak6	1	-0.0333434	NA
Akap200	1	-0.180406	NA
Akh	1	-0.00458127	NA
AkhR	1	0.0185306	NA
Akt1	1	-0.134113	NA
al	1	-0.00312213	NA
Aladin	1	-0.0452224	NA
AlaRS	1	-0.0848794	NA
AlaRS-m	1	-0.0555232	NA
Alas	1	0.109285	NA
alc	1	0.0360409	NA
Aldh-III	1	-0.0274177	NA
Aldh7A1	1	-0.00335976	NA
Alg-2	1	-0.0875699	NA
Alg1	1	-0.088655	NA
Alg10	1	-0.0645575	NA
Alg11	1	0.0323968	NA
Alg14	1	0.0430313	NA
Alg2	1	0.00149041	NA
Alg3	1	0.0561917	NA
Alg9	1	-0.0179205	NA
Alh	1	-0.0535886	NA
alien	1	-0.0966453	NA
ALiX	1	-0.0312684	NA
Alk	1	-0.00180789	NA
AlkB	1	-0.0202477	NA
Alp1	1	-0.00215789	NA
Alp10	1	-0.00274324	NA
Alp11	2.74667e-20	0.223419	NA
Alp12	1	-0.00493593	NA
Alp13	1	0	NA
Alp2	1	-0.00410061	NA
Alp4	1	-0.0309215	NA
Alp5	1	0.00105959	NA
Alp6	1	-0.00269018	NA
Alp7	1	-0.000858712	NA
Alp8	1	-0.000358123	NA
Alp9	1	-0.00911874	NA
alph	1	-0.115177	NA
alpha-Cat	0.0279273	-0.243694	NA
alpha-Catr	1	0.00718319	NA
alpha-Est1	1	-0.00629606	NA
alpha-Est10	1	-0.00208411	NA
alpha-Est2	1	-0.00445946	NA
alpha-Est3	3.38482e-10	0.200017	NA
alpha-Est4	1	-0.00413001	NA
alpha-Est5	1	0.00101939	NA
alpha-Est6	7.09556e-16	0.17375	NA
alpha-Est7	1	-0.00303133	NA
alpha-Est8	1	0.000571699	NA
alpha-Est9	1	0.0149428	NA
alpha-Man-Ia	1	-0.162327	NA
alpha-Man-Ib	1	-0.0332327	NA
alpha-Man-Ic	1	-0.00631841	NA
alpha-Man-IIa	1	-0.0365631	NA
alpha-Man-IIb	1	-0.178908	NA
alpha-PheRS	1	-0.00978645	NA
alpha-Spec	1	-0.229762	NA
alpha4GT1	1	-0.017041	NA
alpha4GT2	1	-0.00366091	NA
alphaCOP	1	-0.0467288	NA
alphaKap4	3.88171e-26	0.220959	NA
alphaSnap	1	0.12768	NA
alphaTry	1	-0.0769825	NA
alphaTub67C	1	-0.0135339	NA
alphaTub84D	1	0.0895471	NA
Alr	0.00819622	0.19028	NA
alrm	1	-0.00144494	NA
Als2	1	-0.0550299	NA
alt	1	-0.23222	NA
aly	1	0.0342336	NA
Ama	1	-0.0115548	NA
Amacr	1	-0.015677	NA
amd	1	0.0227068	NA
amn	1	-0.0167337	NA
Amnionless	1	-0.00117373	NA
amon	1	-0.00432495	NA
amos	1	-0.0055941	NA
AMPdeam	1	-0.0907953	NA
Amph	1	-0.0114872	NA
AMPKalpha	1	-0.0126948	NA
Amt	1	-0.00012604	NA
Amun	1	-0.0583313	NA
amx	1	-0.0291004	NA
Amy-d	1	-0.0216158	NA
Amy-p	1	-0.0163223	NA
Amyrel	1	0	NA
ana	1	0.0274107	NA
ana1	1	-0.0659887	NA
ana2	1	0.0129041	NA
ana3	1	-0.0713261	NA
Ance	8.96612e-06	0.132497	NA
Ance-2	1	0	NA
Ance-3	1	-6.64389e-05	NA
Ance-4	1	-0.00387727	NA
Ance-5	1	0.00342413	NA
anchor	1	-0.0481306	NA
Andorra	8.53662e-11	0.112903	NA
angel	1	-0.0022053	NA
Ank2	0.000365723	0.111774	NA
Ankle2	1	-0.0279329	NA
Ant2	1	0.23095	NA
antdh	1	0	NA
Antp	1	-0.00248727	NA
antr	1	-0.00380426	NA
AnxB10	0.0248015	0.0777185	NA
AnxB11	1	-0.0638896	NA
AnxB9	1	0.0889207	NA
aop	1	-0.0628761	NA
aos	1	-0.0654597	NA
Aos1	1	-0.109828	NA
AOX1	1	0.027182	NA
AOX2	1	0.00320874	NA
AOX3	1	0.01151	NA
AOX4	1	-0.000193331	NA
ap	0.0221609	0.0529534	NA
AP-1-2beta	1	-0.047538	NA
AP-1gamma	1	-0.159401	NA
AP-1mu	1	-0.0312917	NA
AP-1sigma	1	-0.156723	NA
AP-2alpha	0.194784	-0.218005	NA
AP-2mu	1	-0.0251547	NA
AP-2sigma	1	-0.0200475	NA
Apc	1	-0.0369144	NA
APC10	1	-0.0107868	NA
Apc2	1	0.0139307	NA
APC4	1	-0.0159803	NA
APC7	1	-0.000994032	NA
ApepP	1	-0.00401463	NA
Apf	1	-0.0906233	NA
aph-1	1	0.0125059	NA
aPKC	1	-0.0064228	NA
Apl	1	0.0884673	NA
Aplip1	1	-0.00371309	NA
apn	1	0.00146555	NA
apolpp	1	0.0729488	NA
Apoltp	1	-0.0237036	NA
app	1	-0.131301	NA
Appl	1	-0.150126	NA
Aprt	1	0.0314889	NA
Aps	1	-0.184829	NA
apt	1	-0.0351086	NA
AQP	0.831904	0.0408512	NA
aqrs	1	0.00531847	NA
ara	1	-0.000145986	NA
aralar1	1	-0.00396294	NA
Arc2	1	-0.0161461	NA
Arc42	1	-0.0142308	NA
Archease	1	-0.01735	NA
Arf102F	1	0.126907	NA
Arf51F	1	-0.128532	NA
Arf79F	1	-0.0668968	NA
ArfGAP1	1	-0.0403163	NA
ArfGAP3	1	-0.00249981	NA
Arfip	1	0.0590488	NA
Arfrp1	1	0.0508301	NA
arg	1	0.00667722	NA
Argk	1	-0.0325422	NA
Argl	1	0.0163096	NA
ArgRS	1	-0.082649	NA
ArgRS-m	1	-0.0432024	NA
ari-1	1	-0.0338913	NA
ari-2	1	-0.0860299	NA
Arl1	1	-0.0709718	NA
Arl2	1	0.110013	NA
Arl4	1	-0.0442134	NA
Arl5	1	-0.0824635	NA
Arl6	1	-0.0223896	NA
Arl6IP1	1	-0.120677	NA
Arl8	1	-0.0117873	NA
arm	1	-0.17278	NA
armi	1	-0.00855479	NA
Arp1	1	-0.00236789	NA
Arp10	1	-0.0460668	NA
Arp2	1	-0.103548	NA
Arp3	1	-0.0307534	NA
Arp5	1	-0.0461796	NA
Arp6	1	-0.0377299	NA
Arp8	1	-0.0490684	NA
Arpc1	1	0.0261477	NA
Arpc2	1	-0.0815605	NA
Arpc3A	1	-0.00487638	NA
Arpc3B	1	-0.00134933	NA
Arpc4	1	-0.167809	NA
Arpc5	1	0.00793675	NA
arr	1	-0.111377	NA
Arr1	1	0.0117294	NA
Arr2	1	0	NA
Ars2	0.320914	-0.22561	NA
Art1	1	-0.130533	NA
Art2	1	0.024487	NA
Art3	1	-0.0164579	NA
Art4	1	-0.0901702	NA
Art6	1	0.0364287	NA
Art7	1	-0.0153465	NA
Art8	1	-0.0445549	NA
Art9	1	0.0281168	NA
Arts	1	-0.0143519	NA
aru	1	-0.00256345	NA
Arv1	1	-0.0459829	NA
arx	1	-0.0379321	NA
ARY	2.5757e-07	0.106846	NA
Asap	1	-0.100338	NA
Asator	1	-0.00250649	NA
Asciz	1	-0.0098532	NA
ase	1	0.0185637	NA
asf1	1	-0.162451	NA
ash1	1	-0.156194	NA
ash2	1	-0.0623116	NA
Ask1	1	-0.0413066	NA
asl	1	-0.0350765	NA
AsnRS	1	-0.138	NA
AsnRS-m	1	-0.00589038	NA
AsnS	1	-0.000499412	NA
asp	1	-0.106612	NA
Asph	1	-0.00397051	NA
ASPP	1	-0.00472215	NA
AspRS	1	-0.025762	NA
AspRS-m	0.648114	-0.117873	NA
asrij	1	0.0574717	NA
asRNA:ASTR	1	0.0144956	NA
asRNA:CR11538	1	0	NA
asRNA:CR17025	1	-0.00128111	NA
asRNA:CR30267	0.501585	0.0281461	NA
asRNA:CR31084	1	0	NA
asRNA:CR31429	0.0748618	0.0463671	NA
asRNA:CR31514	1	-0.00047656	NA
asRNA:CR31845	0.000166504	0.0620328	NA
asRNA:CR31912	9.63988e-07	0.0822834	NA
asRNA:CR32224	1	0.001724	NA
asRNA:CR32252	1.60796e-24	0.218458	NA
asRNA:CR33945	1	-0.000866054	NA
asRNA:CR42254	1	-0.0449031	NA
asRNA:CR42547	1	0.0146564	NA
asRNA:CR42738	1	0.0265874	NA
asRNA:CR42742	1	0.0230903	NA
asRNA:CR42743	0.13722	0.0384021	NA
asRNA:CR42860	1	0.00108584	NA
asRNA:CR42871	1	-0.00390966	NA
asRNA:CR43159	0.126119	0.0551601	NA
asRNA:CR43160	6.27673e-14	0.15742	NA
asRNA:CR43243	1	0	NA
asRNA:CR43257	1	-0.00574216	NA
asRNA:CR43259	1	0.0014246	NA
asRNA:CR43299	1.47996e-08	0.167501	NA
asRNA:CR43413	0.73036	0.0297401	NA
asRNA:CR43425	1	-0.00165595	NA
asRNA:CR43426	4.30854e-15	0.144666	NA
asRNA:CR43429	1	-0.00356297	NA
asRNA:CR43430	1	0.0197836	NA
asRNA:CR43433	1	0.000890974	NA
asRNA:CR43454	1	0	NA
asRNA:CR43460	1	-0.00505794	NA
asRNA:CR43463	0.0886054	0.033854	NA
asRNA:CR43464	0.14098	0.0206051	NA
asRNA:CR43465	1	0.00826882	NA
asRNA:CR43466	0.211109	0.0615021	NA
asRNA:CR43467	1	0	NA
asRNA:CR43468	1	-0.00549283	NA
asRNA:CR43469	1	-0.00367356	NA
asRNA:CR43470	1	-0.0001511	NA
asRNA:CR43472	1	0.00162503	NA
asRNA:CR43474	1	0.00825497	NA
asRNA:CR43476	1	0.0253098	NA
asRNA:CR43477	1.87998e-06	0.079908	NA
asRNA:CR43478	1	0	NA
asRNA:CR43480	1	0.0157439	NA
asRNA:CR43481	1	-0.0032177	NA
asRNA:CR43609	1	-0.00305367	NA
asRNA:CR43614	1	-0.129734	NA
asRNA:CR43615	1	0	NA
asRNA:CR43629	1	-0.00434236	NA
asRNA:CR43636	1	0.000669243	NA
asRNA:CR43637	7.81181e-16	0.234549	NA
asRNA:CR43683	1	-0.0103865	NA
asRNA:CR43723	1	-0.00155883	NA
asRNA:CR43728	1	-0.00252717	NA
asRNA:CR43730	1	0.0101077	NA
asRNA:CR43735	1.21531e-06	0.0771175	NA
asRNA:CR43767	1	8.73483e-05	NA
asRNA:CR43786	1	0.0217643	NA
asRNA:CR43787	1	0.00633024	NA
asRNA:CR43806	1	0.00983634	NA
asRNA:CR43809	1	0.00164974	NA
asRNA:CR43820	0.0110047	0.0470062	NA
asRNA:CR43824	1	0.0212831	NA
asRNA:CR43833	1	-0.0140421	NA
asRNA:CR43842	1	0.00512719	NA
asRNA:CR43864	1	0.0143683	NA
asRNA:CR43865	1	0.010935	NA
asRNA:CR43866	1	-0.00046162	NA
asRNA:CR43868	2.29015e-05	0.0990891	NA
asRNA:CR43872	1	0.0174075	NA
asRNA:CR43875	1	0	NA
asRNA:CR43877	1	0.0243831	NA
asRNA:CR43885	1	0	NA
asRNA:CR43889	1	0.0671492	NA
asRNA:CR43891	1	-0.00156546	NA
asRNA:CR43898	1	4.84307e-05	NA
asRNA:CR43903	1	0.00417279	NA
asRNA:CR43906	1	-0.0326053	NA
asRNA:CR43908	1	0	NA
asRNA:CR43916	1	0.00402039	NA
asRNA:CR43926	1	-0.000325043	NA
asRNA:CR43933	1	0.018353	NA
asRNA:CR43936	1	0	NA
asRNA:CR43944	1	-0.00474065	NA
asRNA:CR43948	1	-0.00157273	NA
asRNA:CR43957	1	-0.0909971	NA
asRNA:CR43959	1	0.00133691	NA
asRNA:CR43964	1	-0.00102804	NA
asRNA:CR43971	1	0.00117722	NA
asRNA:CR43979	1	0.00100107	NA
asRNA:CR43981	1	0.00254073	NA
asRNA:CR44018	1	0.0016389	NA
asRNA:CR44019	1	0.00160511	NA
asRNA:CR44020	1	0.00348129	NA
asRNA:CR44021	1	-0.00105734	NA
asRNA:CR44029	1	-0.0784625	NA
asRNA:CR44030	1	-0.0231864	NA
asRNA:CR44031	1	0.0344692	NA
asRNA:CR44035	1	-0.0028997	NA
asRNA:CR44045	9.39502e-16	0.152415	NA
asRNA:CR44046	1	-0.000783677	NA
asRNA:CR44047	1	0.00707566	NA
asRNA:CR44049	1	0.0111021	NA
asRNA:CR44052	2.1674e-09	0.0843676	NA
asRNA:CR44053	1	-0.0159409	NA
asRNA:CR44054	1	-0.005228	NA
asRNA:CR44062	1	0	NA
asRNA:CR44064	1	-0.00102266	NA
asRNA:CR44065	1	0.00175845	NA
asRNA:CR44067	1	-0.00390171	NA
asRNA:CR44069	1	-0.00529422	NA
asRNA:CR44071	1.72333e-11	0.0926543	NA
asRNA:CR44083	1	0.00311723	NA
asRNA:CR44087	0.0199736	0.0358815	NA
asRNA:CR44093	1	-0.0103555	NA
asRNA:CR44095	1	-0.00830203	NA
asRNA:CR44106	1	-0.000802947	NA
asRNA:CR44107	1	0	NA
asRNA:CR44108	1	0	NA
asRNA:CR44114	1	-0.000513353	NA
asRNA:CR44115	0.0439357	0.0287305	NA
asRNA:CR44116	0.727213	0.0203222	NA
asRNA:CR44119	1	-0.00813705	NA
asRNA:CR44124	1	-0.00202165	NA
asRNA:CR44130	1	-0.00111962	NA
asRNA:CR44134	0.436804	0.043806	NA
asRNA:CR44137	1	-0.00291325	NA
asRNA:CR44144	6.1807e-09	0.0821545	NA
asRNA:CR44147	1	0.0269478	NA
asRNA:CR44155	1	2.97542e-05	NA
asRNA:CR44160	0.00286168	0.05759	NA
asRNA:CR44165	1	0.00297795	NA
asRNA:CR44168	1	-0.00346679	NA
asRNA:CR44169	1	-0.00843825	NA
asRNA:CR44176	3.40243e-06	0.0821143	NA
asRNA:CR44179	1	0.0335855	NA
asRNA:CR44181	1	0.00105959	NA
asRNA:CR44192	1	-0.00108557	NA
asRNA:CR44201	1	0.0489503	NA
asRNA:CR44205	0.00387379	0.0513218	NA
asRNA:CR44207	4.43884e-12	0.120619	NA
asRNA:CR44224	0.0510769	0.0365335	NA
asRNA:CR44228	1	0.00199092	NA
asRNA:CR44235	1	0.00963566	NA
asRNA:CR44237	1	-0.0195976	NA
asRNA:CR44238	1	0.00150898	NA
asRNA:CR44266	0.000666258	0.0583263	NA
asRNA:CR44275	1	0.00747318	NA
asRNA:CR44287	0.000271246	0.0820982	NA
asRNA:CR44291	1	-0.00764742	NA
asRNA:CR44293	5.47487e-15	0.192123	NA
asRNA:CR44297	1	0	NA
asRNA:CR44304	4.92757e-12	0.135795	NA
asRNA:CR44321	1	0	NA
asRNA:CR44340	1	-0.00693138	NA
asRNA:CR44351	1	0.014319	NA
asRNA:CR44367	1	-0.000621676	NA
asRNA:CR44368	1	-0.000394577	NA
asRNA:CR44372	1	0.0117812	NA
asRNA:CR44374	1	0	NA
asRNA:CR44375	1	0.000421686	NA
asRNA:CR44381	1	-0.00691219	NA
asRNA:CR44382	1	-0.00462233	NA
asRNA:CR44386	1	0.00797943	NA
asRNA:CR44390	1	-0.00135459	NA
asRNA:CR44416	1.42707e-14	0.152876	NA
asRNA:CR44427	3.81392e-05	0.0718055	NA
asRNA:CR44429	1	-0.000297255	NA
asRNA:CR44431	1.67275e-08	0.100001	NA
asRNA:CR44509	1	0	NA
asRNA:CR44512	1	-0.00136997	NA
asRNA:CR44592	1	0.00281461	NA
asRNA:CR44599	1	0.0117534	NA
asRNA:CR44600	0.00138447	0.0610309	NA
asRNA:CR44653	1	-0.000753777	NA
asRNA:CR44690	1	-0.00968484	NA
asRNA:CR44703	1	0.00828364	NA
asRNA:CR44704	1	-0.000577809	NA
asRNA:CR44724	1	-0.00223505	NA
asRNA:CR44793	1	-0.00568329	NA
asRNA:CR44806	1	-0.000225693	NA
asRNA:CR44807	1	-0.00157453	NA
asRNA:CR44818	1	0.00243775	NA
asRNA:CR44840	1	0	NA
asRNA:CR44841	1	0.000941284	NA
asRNA:CR44843	1	0.0136422	NA
asRNA:CR44847	0.00681506	0.0558172	NA
asRNA:CR44849	1	0.0172406	NA
asRNA:CR44850	1	0.00954789	NA
asRNA:CR44866	1	-0.000552346	NA
asRNA:CR44873	1	-0.000386384	NA
asRNA:CR44891	1	-0.00142717	NA
asRNA:CR44892	1	0.000979408	NA
asRNA:CR44894	1	-0.095362	NA
asRNA:CR44896	1	0	NA
asRNA:CR44897	1	0.000733092	NA
asRNA:CR44907	1	-1.6732e-05	NA
asRNA:CR44910	1	-0.00223184	NA
asRNA:CR44911	0.0216484	0.083904	NA
asRNA:CR44958	1	-0.00251536	NA
asRNA:CR44959	1	-0.000224803	NA
asRNA:CR44960	1	-0.0134345	NA
asRNA:CR44961	1	0.00266715	NA
asRNA:CR44962	1	-0.0113926	NA
asRNA:CR44968	1	0	NA
asRNA:CR44969	0.617141	0.0339223	NA
asRNA:CR44972	1	0.00103079	NA
asRNA:CR44975	1	0.00228742	NA
asRNA:CR44976	1	-0.00465283	NA
asRNA:CR44981	1	0.00502024	NA
asRNA:CR44982	1	0.00428777	NA
asRNA:CR44984	1	2.02232e-05	NA
asRNA:CR44987	1	-0.00429507	NA
asRNA:CR44989	0.376635	0.0483224	NA
asRNA:CR44990	1	0.00593164	NA
asRNA:CR44992	1	0.0006416	NA
asRNA:CR44995	1	0.0213148	NA
asRNA:CR44996	1	-0.00162939	NA
asRNA:CR44998	1	0.000485953	NA
asRNA:CR45000	1	-0.00959352	NA
asRNA:CR45001	1	0.00332182	NA
asRNA:CR45007	1	-0.000834	NA
asRNA:CR45008	1	-0.000541105	NA
asRNA:CR45009	1	0.00287884	NA
asRNA:CR45015	1.89277e-09	0.087757	NA
asRNA:CR45016	2.59047e-11	0.195327	NA
asRNA:CR45024	1	0	NA
asRNA:CR45028	1	-0.00240617	NA
asRNA:CR45041	1	0.00124264	NA
asRNA:CR45042	1	0.0128129	NA
asRNA:CR45044	0.0390625	0.0266807	NA
asRNA:CR45046	1	0.0118948	NA
asRNA:CR45053	0.00472461	0.0658782	NA
asRNA:CR45056	5.93707e-18	0.178445	NA
asRNA:CR45104	1	0.0367204	NA
asRNA:CR45108	1	-0.00957266	NA
asRNA:CR45121	1	0.00342164	NA
asRNA:CR45124	1	0.00143972	NA
asRNA:CR45126	1	-0.00342868	NA
asRNA:CR45129	1	0.00695279	NA
asRNA:CR45130	1	0.00813635	NA
asRNA:CR45131	1	-0.00248507	NA
asRNA:CR45132	1	0.00404057	NA
asRNA:CR45133	1	0.0043263	NA
asRNA:CR45134	1	-0.00258584	NA
asRNA:CR45135	1	0.0120119	NA
asRNA:CR45136	1	-0.016155	NA
asRNA:CR45137	1	-0.00126579	NA
asRNA:CR45139	1	-0.00273744	NA
asRNA:CR45140	1	-0.00897247	NA
asRNA:CR45141	1	0.00391139	NA
asRNA:CR45142	1	-0.000453797	NA
asRNA:CR45143	1	-0.000773538	NA
asRNA:CR45144	1	-0.00126035	NA
asRNA:CR45145	1	0.00728679	NA
asRNA:CR45146	1	-0.00188263	NA
asRNA:CR45149	1	-0.00501341	NA
asRNA:CR45151	1	0.00659797	NA
asRNA:CR45152	1	0.000777828	NA
asRNA:CR45160	1	0.00248587	NA
asRNA:CR45161	1	0	NA
asRNA:CR45162	1	0.00118297	NA
asRNA:CR45163	1	0	NA
asRNA:CR45164	1	-0.0115015	NA
asRNA:CR45167	1	0.00804717	NA
asRNA:CR45171	1	0.00379063	NA
asRNA:CR45175	1	-0.00690673	NA
asRNA:CR45182	1	0.0327094	NA
asRNA:CR45185	1	-0.00378279	NA
asRNA:CR45189	1	-0.0261352	NA
asRNA:CR45190	1	0.0163099	NA
asRNA:CR45192	1	0	NA
asRNA:CR45195	1	0.000962513	NA
asRNA:CR45198	1	0.014578	NA
asRNA:CR45202	3.15557e-06	0.104656	NA
asRNA:CR45205	1	0.00120548	NA
asRNA:CR45208	1	-0.000972586	NA
asRNA:CR45209	1	-0.00136542	NA
asRNA:CR45210	1	0	NA
asRNA:CR45213	1	-0.0019028	NA
asRNA:CR45214	1	0.00387311	NA
asRNA:CR45257	0.000113705	0.0593007	NA
asRNA:CR45260	1	0.00842255	NA
asRNA:CR45264	1	-0.000561234	NA
asRNA:CR45268	1	0	NA
asRNA:CR45270	1	-0.00390364	NA
asRNA:CR45271	2.90398e-10	0.11688	NA
asRNA:CR45272	1	0	NA
asRNA:CR45275	1	-0.0024601	NA
asRNA:CR45281	1	-0.00642524	NA
asRNA:CR45305	1	0.0184442	NA
asRNA:CR45326	1.78021e-06	0.0710273	NA
asRNA:CR45330	1	0	NA
asRNA:CR45341	1	0.000903434	NA
asRNA:CR45342	1	0	NA
asRNA:CR45343	1	0.00440712	NA
asRNA:CR45350	1	0.00439804	NA
asRNA:CR45366	1	0.00276804	NA
asRNA:CR45367	0.015936	0.0276871	NA
asRNA:CR45371	1	-0.00104129	NA
asRNA:CR45376	1	-1.68566e-05	NA
asRNA:CR45384	1	0	NA
asRNA:CR45396	1	-0.00680408	NA
asRNA:CR45397	1	0	NA
asRNA:CR45445	1	-0.000656794	NA
asRNA:CR45466	1	-0.00191677	NA
asRNA:CR45467	1	-0.0088005	NA
asRNA:CR45468	1	-0.00270445	NA
asRNA:CR45469	1	-0.000586775	NA
asRNA:CR45479	1	-0.0042149	NA
asRNA:CR45481	1	-0.0386716	NA
asRNA:CR45485	1	-0.0155798	NA
asRNA:CR45501	1	-0.00255802	NA
asRNA:CR45518	1	-0.000472944	NA
asRNA:CR45520	1	0.00381647	NA
asRNA:CR45525	1	0	NA
asRNA:CR45528	1	-0.000789176	NA
asRNA:CR45535	1	0	NA
asRNA:CR45538	1	0.0151151	NA
asRNA:CR45549	1	0.016316	NA
asRNA:CR45600	0.000277688	0.1218	NA
asRNA:CR45601	1	0	NA
asRNA:CR45604	1	0.00487059	NA
asRNA:CR45611	1	-0.000346835	NA
asRNA:CR45612	1	-0.00334766	NA
asRNA:CR45620	1	-0.00492273	NA
asRNA:CR45621	1	0.00187352	NA
asRNA:CR45623	1	0.0023827	NA
asRNA:CR45629	1	-0.002966	NA
asRNA:CR45648	1	0.00877389	NA
asRNA:CR45663	1	0.00245504	NA
asRNA:CR45682	1	-0.00105509	NA
asRNA:CR45683	1	0.00241332	NA
asRNA:CR45712	1	-0.000264113	NA
asRNA:CR45713	1	-4.7935e-05	NA
asRNA:CR45714	1	0.000476345	NA
asRNA:CR45715	1	-0.0123201	NA
asRNA:CR45738	1	0.000741371	NA
asRNA:CR45778	1	0.0420679	NA
asRNA:CR45789	1	-0.00109258	NA
asRNA:CR45797	0.000354039	0.0660108	NA
asRNA:CR45798	1	0.00947464	NA
asRNA:CR45800	1	0	NA
asRNA:CR45801	1	0.0076633	NA
asRNA:CR45802	1	0	NA
asRNA:CR45804	1	0.00874081	NA
asRNA:CR45806	1	0.00199152	NA
asRNA:CR45807	1	-0.0010143	NA
asRNA:CR45812	4.74471e-17	0.201437	NA
asRNA:CR45813	1	0.00701984	NA
asRNA:CR45814	0.809593	0.0316543	NA
asRNA:CR45815	1	0.0050881	NA
asRNA:CR45818	1	0.0237284	NA
asRNA:CR45822	1	-0.00247752	NA
asRNA:CR45827	1	0.0269756	NA
asRNA:CR45828	1	-0.00733963	NA
asRNA:CR45829	1	-0.000613423	NA
asRNA:CR45830	1	0	NA
asRNA:CR45831	1	-0.00314109	NA
asRNA:CR45832	0.000630503	0.0887082	NA
asRNA:CR45834	8.80752e-21	0.203886	NA
asRNA:CR45835	1	-0.0047777	NA
asRNA:CR45865	1	-0.0122741	NA
asRNA:CR45867	1	0.000429215	NA
asRNA:CR45868	1	-0.000868582	NA
asRNA:CR45869	1	-0.000667876	NA
asRNA:CR45870	1	0.00180208	NA
asRNA:CR45871	1	0.00104574	NA
asRNA:CR45873	1	-0.00102012	NA
asRNA:CR45874	1	0.00315608	NA
asRNA:CR45875	1	-0.0019829	NA
asRNA:CR45882	1	0.000796768	NA
asRNA:CR45885	1	0.0011136	NA
asRNA:CR45886	1.02186e-19	0.210674	NA
asRNA:CR45889	1	-0.00728828	NA
asRNA:CR45890	1	-0.0129927	NA
asRNA:CR45891	1	-0.00292008	NA
asRNA:CR45892	1	-0.000426441	NA
asRNA:CR45894	1	0.000973509	NA
asRNA:CR45895	1	0.0045298	NA
asRNA:CR45896	1	-0.00340245	NA
asRNA:CR45907	1	-0.0120917	NA
asRNA:CR45908	1	0.00145954	NA
asRNA:CR45909	1	-0.00587204	NA
asRNA:CR45912	1	0.00314793	NA
asRNA:CR45924	1	-0.00175656	NA
asRNA:CR45925	1	-0.00563559	NA
asRNA:CR45926	1	0.0195932	NA
asRNA:CR45927	0.14796	0.0734238	NA
asRNA:CR45928	1	0.0131958	NA
asRNA:CR45929	1	-0.00530058	NA
asRNA:CR45943	1	0.0211788	NA
asRNA:CR45944	1	-0.00225195	NA
asRNA:CR45951	1	-0.00107803	NA
asRNA:CR45952	1	-0.00871995	NA
asRNA:CR45955	1	0.00810385	NA
asRNA:CR45960	4.68247e-13	0.108133	NA
asRNA:CR45968	0.389465	0.0600632	NA
asRNA:CR45969	1	-9.15439e-05	NA
asRNA:CR45970	1	-0.00366344	NA
asRNA:CR45974	1	0.00961516	NA
asRNA:CR45995	1	0.00207487	NA
asRNA:CR45999	1	0.0102567	NA
asRNA:CR46005	1	0.00715031	NA
asRNA:CR46012	0.0191197	0.0359062	NA
asRNA:CR46018	1	0.00191498	NA
asRNA:CR46020	1	0	NA
asRNA:CR46029	1	0.0027647	NA
asRNA:CR46033	1	-0.00822922	NA
asRNA:CR46034	1	0	NA
asRNA:CR46038	1	0.013326	NA
asRNA:CR46044	1	0.00267726	NA
asRNA:CR46045	1	-0.000259835	NA
asRNA:CR46047	1	0.0101722	NA
asRNA:CR46048	1	0.0063758	NA
asRNA:CR46049	1	0	NA
asRNA:CR46050	1.03775e-12	0.121587	NA
asRNA:CR46054	1	0.0275931	NA
asRNA:CR46055	1	-0.00607682	NA
asRNA:CR46058	1	0	NA
asRNA:CR46065	1	0.0110937	NA
asRNA:CR46066	4.00192e-06	0.0768337	NA
asRNA:CR46067	1	0.0052177	NA
asRNA:CR46068	1	0.00568122	NA
asRNA:CR46069	1	0.0124811	NA
asRNA:CR46070	1	0.00560273	NA
asRNA:CR46071	1	-9.12414e-05	NA
asRNA:CR46081	1	-0.000140671	NA
asRNA:CR46082	1	0.0030246	NA
asRNA:CR46089	1	0.00987239	NA
asRNA:CR46091	1.71349e-09	0.123916	NA
asRNA:CR46092	1	0.0167238	NA
asRNA:CR46093	1	-0.00781769	NA
asRNA:CR46096	1	-0.00107956	NA
asRNA:CR46097	1	-0.00222217	NA
asRNA:CR46099	1	0.00130998	NA
asRNA:CR46101	1	0.0143891	NA
asRNA:CR46104	1	0.0254564	NA
asRNA:CR46105	1	0.00603913	NA
asRNA:CR46107	1	-0.00320347	NA
asRNA:CR46109	1	-0.00376314	NA
asRNA:CR46128	1	0.0263551	NA
asRNA:CR46133	1	-0.00117815	NA
asRNA:CR46134	1	0.0139311	NA
asRNA:CR46135	1	-0.00883723	NA
asRNA:CR46136	1	0.00808159	NA
asRNA:CR46137	1	0.000263475	NA
asRNA:CR46138	0.306054	0.0237155	NA
asRNA:CR46139	1	0.00239354	NA
asRNA:CR46140	1	0.00233239	NA
asRNA:CR46144	1	-0.00192452	NA
asRNA:CR46145	0.282922	0.022548	NA
asRNA:CR46195	1	-0.0123465	NA
asRNA:CR46251	1	-0.00327838	NA
asRNA:CR46255	1	0.0348849	NA
asRNA:CR46256	1	-0.00149964	NA
asRNA:CR46261	1	0.0205007	NA
asRNA:CR46262	1	0.0131659	NA
asRNA:CR46263	1	-0.00123986	NA
asRNA:CR46264	1	0.0105379	NA
asRNA:CR46266	0.0147238	0.0725606	NA
asRNA:CR46269	1	-0.000648619	NA
asRNA:CR46354	1	-0.00482987	NA
asRNA:CR46452	1	-0.000387244	NA
asRNA:CR46453	1	0.00779206	NA
asRNA:CR46469	1	0.000411686	NA
asRNA:CR46470	1	0	NA
asRNA:CR46471	1	-0.00175908	NA
asRNA:CR46473	1	0.00566508	NA
asRNA:CR46479	1	0.00043028	NA
asRNA:CR46484	1	-0.0173188	NA
asRNA:CR46485	1	-0.00503116	NA
asRNA:CR46486	1	0.010075	NA
asRNA:CR46487	1	-0.0286831	NA
asRNA:Eig63F-2	1	0	NA
asRNA:TS15	1	0.00692762	NA
Ass	1	0.00794197	NA
ast	1	-0.0180185	NA
AstA	1	0.00224374	NA
AstA-R1	1	0.0365154	NA
AstA-R2	1	0.00181112	NA
AstC	1	0.000760877	NA
AstC-R1	1	0.00133711	NA
AstC-R2	1	-0.0047121	NA
AstCC	1	0.013618	NA
asun	1	-0.0192523	NA
Atac1	1	-0.0224955	NA
Atac2	1	-0.0471606	NA
Atac3	1	-0.0281679	NA
ATbp	1	-0.00552972	NA
Ate1	1	0.0212268	NA
Atet	1	-0.00826902	NA
Atf-2	1	0.0233594	NA
Atf3	1	-0.0352456	NA
Atf6	1	-0.130085	NA
Atg1	1	-0.00851036	NA
Atg10	1	-0.00713417	NA
Atg101	1	-0.0295051	NA
Atg12	1	0.0501171	NA
Atg13	1	-0.0810956	NA
Atg14	1	-0.0189337	NA
Atg16	1	0.0207983	NA
Atg18a	1	-0.064156	NA
Atg18b	1	-0.0181037	NA
Atg2	1	-0.139291	NA
Atg3	1	-0.00262817	NA
Atg4a	1	-0.0606526	NA
Atg4b	1	-0.0577097	NA
Atg5	1	-0.00997648	NA
Atg6	1	-0.00927331	NA
Atg7	1	-0.0288114	NA
Atg8a	1	-0.0461497	NA
Atg9	1	-0.0755137	NA
atilla	1	-0.00264594	NA
atk	1	0.00829743	NA
atl	1	-0.0666978	NA
atms	1	-0.00184479	NA
ato	1	0	NA
Atox1	1	0.133852	NA
ATP6AP2	1	0.0182165	NA
ATP7	1	0.105562	NA
ATP8B	1	-0.0107087	NA
Atpalpha	1	-0.0444274	NA
ATPCL	1	-0.100363	NA
ATPsynbeta	1	-0.162404	NA
ATPsynbetaL	1	0.138796	NA
ATPsynC	1	-0.0804959	NA
ATPsynCF6	1	0.00291237	NA
ATPsynD	1	-0.0459044	NA
ATPsyndelta	1	-0.0798635	NA
ATPsynE	1	-0.0617443	NA
ATPsynepsilonL	1	-0.145723	NA
ATPsynF	0.000315945	0.145691	NA
ATPsynG	1	-0.0221269	NA
ATPsyngamma	1	-0.0184489	NA
ATPsynO	1	-0.127417	NA
AttA	1	-0.0342848	NA
AttB	1	-0.0186535	NA
AttC	1	-0.0124026	NA
AttD	1	-0.00908587	NA
Atu	1	-0.101412	NA
Atx-1	1	0.00766176	NA
Atx2	1	-0.0790401	NA
Atxn7	1	-0.0131759	NA
aurA	1	-0.0144659	NA
aurB	1	-0.0502207	NA
aust	1.73967e-10	0.104723	NA
aux	1	-0.0222985	NA
ave	1	0.142548	NA
Aven	1	0.0128405	NA
awd	1	-0.0849008	NA
Awh	0.415087	0.0246968	NA
axed	1.14522e-12	0.20923	NA
Axn	0.00800157	-0.246715	NA
axo	1	0.0196898	NA
Axs	1	-0.000299022	NA
Axud1	1	-0.208612	NA
az2	1	-0.088157	NA
b	1	0.000481899	NA
B-H1	1	-0.000156519	NA
B-H2	0.0132859	0.0421692	NA
B4	1	-0.0351011	NA
B52	1	-0.108368	NA
b6	1	0	NA
B9d1	1	-0.095509	NA
bab1	1	-0.0101115	NA
bab2	1	-0.0339071	NA
babo	1	-0.149378	NA
babos	1	-0.138174	NA
Bacc	1	-0.0325554	NA
Bace	1	-0.00633672	NA
baf	1	-0.0916631	NA
bai	1	0.191531	NA
Balat	1	0.000420596	NA
Baldspot	1	-0.200449	NA
ball	1	-0.132971	NA
bam	1	-0.233053	NA
bap	1	0	NA
Bap111	1	-0.0537255	NA
Bap170	1	-0.0865203	NA
Bap55	1	-0.220039	NA
Bap60	1	-0.072371	NA
barc	1	-0.0173133	NA
bark	1	0.0100176	NA
barr	1	0.0643137	NA
baz	1	-0.131474	NA
bbc	1	-0.120574	NA
bbg	1	0.0440662	NA
BBS1	1	0.00407428	NA
BBS4	1	0.0167567	NA
BBS5	1	-0.000889272	NA
BBS8	1	-0.00390851	NA
BBS9	1	-0.00198228	NA
bbx	1	-0.00704288	NA
bc10	1	-0.0045135	NA
BCAS2	1	-0.0464447	NA
bcd	1	-0.00375835	NA
bchs	1	-0.00486496	NA
BCL7-like	1	-0.0687301	NA
bcn92	1	-0.0412306	NA
Bdbt	1	-0.128788	NA
bdg	1	-0.0912893	NA
bdl	1	0.0327743	NA
Bdp1	1	-0.0536504	NA
be	1	-0.0521054	NA
BEAF-32	1	-0.0680664	NA
beag	1	-0.00986482	NA
beat-Ia	1	9.15191e-05	NA
beat-Ib	1	0.0340935	NA
beat-Ic	1	0.0166712	NA
beat-IIa	1	-0.00436233	NA
beat-IIb	1	-0.00442401	NA
beat-IIIb	1	0.0019819	NA
beat-IIIc	1	-0.117505	NA
beat-IV	1	-0.0139243	NA
beat-Va	1	-0.00166678	NA
beat-Vb	1	0.00413248	NA
beat-Vc	1	-0.0028796	NA
beat-VI	1	-0.000773208	NA
beat-VII	1	-0.00400924	NA
beg	1	-0.0653923	NA
bel	1	-0.125326	NA
Bem46	1	0.0133821	NA
ben	1	-0.0771844	NA
Best1	1	0.0297497	NA
Best2	1	-0.0363546	NA
Best3	0.220432	0.046445	NA
Best4	1	0.0366922	NA
Bet1	1	0.0728518	NA
Bet3	1	0.0393623	NA
Bet5	1	-0.0662711	NA
beta-Man	1	-0.00493261	NA
beta-PheRS	1	-0.00904711	NA
beta-Spec	1	-0.133683	NA
beta'COP	1	-0.152788	NA
beta3GalTII	1	-0.0521615	NA
beta4GalNAcTA	1	-0.0144893	NA
beta4GalNAcTB	1	-0.0455829	NA
beta4GalT7	1	0.0344899	NA
betaCOP	1	-0.0277695	NA
betaggt-I	1	-0.00344882	NA
betaggt-II	1	0.0502076	NA
betaGlu	1	-0.0381239	NA
betaNACtes1	1	0.0533223	NA
betaNACtes2	1	0.120343	NA
betaNACtes3	1	-0.0595126	NA
betaNACtes4	0.0148798	0.16242	NA
betaNACtes6	1	0.005509	NA
betaTry	1	-0.0289051	NA
betaTub56D	0.663069	-0.203322	NA
betaTub60D	1	0.0063534	NA
betaTub97EF	1	-0.00664785	NA
BG642163	1	0.0035279	NA
BG642167	1	0.0207944	NA
BG642312	1	-0.000741652	NA
Bgb	1	-0.0286251	NA
bgcn	1	-0.013234	NA
bgm	1	-0.0567932	NA
BHD	1	-0.0314061	NA
bi	1	-0.00386821	NA
bib	1	-0.00639667	NA
BicC	1	0.00614085	NA
bif	1	-0.0131158	NA
BigH1	1	-0.0519107	NA
bigmax	1	-0.067157	NA
Bili	1	0.0186228	NA
bin	1	0.00246116	NA
Bin1	1	-0.0448937	NA
bip1	1	0.00879139	NA
bip2	0.945352	-0.177146	NA
Bka	1	-0.0771688	NA
blanks	1	0.11582	NA
Blimp-1	1	-0.00375128	NA
Blm	1	-0.0672015	NA
Blos1	1	-0.0685397	NA
Blos2	1	-0.0341394	NA
Blos3	1	-0.0547159	NA
Blos4	1	-0.11535	NA
blot	1	-0.00186832	NA
blow	1	0.0341613	NA
blp	1	0.105632	NA
blw	1	-0.0331645	NA
bma	1	-0.00553225	NA
Bmcp	1	-0.183644	NA
bmm	1	-0.0802324	NA
bnb	1	-0.00994371	NA
bnk	1	0	NA
bnl	1	-0.0611895	NA
BobA	1	0	NA
boca	1	-0.173993	NA
bocks	1	-0.079215	NA
BOD1	1	-0.0158655	NA
boi	1	-0.00914587	NA
BomBc1	1	0.00229032	NA
BomBc2	1	-0.020177	NA
BomBc3	1	0.00646955	NA
BomS1	1	0.0327826	NA
BomS2	1	-0.0185511	NA
BomS3	1	-0.0234824	NA
BomS4	1	-0.0447425	NA
BomS5	1	-0.00305829	NA
BomS6	1	-0.0196256	NA
BomT1	1	0.00086847	NA
BomT2	1	-0.009178	NA
BomT3	1	0.00910795	NA
bon	0.0354856	-0.222915	NA
bonsai	1	-0.110266	NA
Boot	1	-0.0589254	NA
bor	0.683906	0.248343	NA
bora	1	-0.0145185	NA
BORCS5	1	0.102497	NA
BORCS6	1	0.0456008	NA
borr	1	-0.080249	NA
boss	1	-0.00125529	NA
botv	1	-0.0486383	NA
bou	1	0.0281406	NA
bowl	1	-0.0468626	NA
BoYb	1	-0.0338483	NA
br	1	-0.0644657	NA
Br140	1	-0.0691214	NA
brat	1	-0.212641	NA
Brca2	1	-0.0783684	NA
Brd	1	-0.00766764	NA
Brd8	1	-0.0829788	NA
Bre1	1	-0.0717872	NA
Brf	1	-0.0239956	NA
brk	1	-0.0695328	NA
brm	1	-0.0905953	NA
Brms1	1	0.00651209	NA
brn	1	0.00736228	NA
Bro	1	-0.0103821	NA
brp	1	0.00263474	NA
bru2	1	0.0871271	NA
bru3	1	0.0169797	NA
Bruce	0.0712069	-0.262763	NA
brun	1	-0.0501131	NA
brv1	1	0.00509146	NA
brv2	1	0.0161891	NA
brv3	0.147665	0.0567644	NA
BRWD3	1	-0.181046	NA
brwl	1	-0.0358501	NA
bs	1	-0.0301863	NA
bsf	1	-0.0838709	NA
Bsg	1	-0.205238	NA
Bsg25A	1	0	NA
Bsg25D	1	-0.0722545	NA
bsh	1	0.000302377	NA
bsk	1	-0.0661116	NA
bt	1	-0.00620231	NA
BTBD9	1	0.0734776	NA
BtbVII	1	-0.190609	NA
btd	1	-0.00623098	NA
BthD	1	-0.00186169	NA
Btk29A	1	-0.326363	NA
btl	1	0.0104963	NA
btn	1	0.00560405	NA
Btnd	1	-0.00238615	NA
btsz	1	0.0564435	NA
btv	1	0.0130798	NA
btz	1	-0.0580736	NA
Bub1	1	-0.104613	NA
Bub3	1	-0.18088	NA
BubR1	1	-0.192429	NA
Buffy	1	0.00958428	NA
bug	1	-0.000358219	NA
Bug22	0.0004285	0.239618	NA
BuGZ	1	-0.101636	NA
bun	1	-0.158537	NA
bur	1	-0.197957	NA
Burs	1	0	NA
bves	1	-0.0963609	NA
bw	1	-0.018361	NA
bwa	0.096621	0.175259	NA
Bx	1	-0.0763437	NA
Bx42	1	-0.0171721	NA
by	1	-0.0204944	NA
byn	1	0	NA
bys	1	-0.0122275	NA
c(2)M	1	-0.0162695	NA
c(3)G	1	-0.367244	NA
c11.1	1	-0.0214119	NA
c12.1	1	-0.12114	NA
c12.2	1	-0.025106	NA
C15	1	0.0121886	NA
C1GalTA	1	-0.131668	NA
C3G	1	-0.0282904	NA
C901	1	0	NA
ca	1	-0.037866	NA
Ca-alpha1D	1	0.00573051	NA
Ca-alpha1T	1	-0.0515007	NA
Ca-beta	1	-0.00494984	NA
Ca-Ma2d	1	-0.00838133	NA
CaBP1	1	-0.063601	NA
cac	1	-0.0999301	NA
cact	1	-0.168809	NA
cactin	1	0.000261454	NA
cad	2.40375e-10	0.114368	NA
Cad74A	1	-0.00769034	NA
Cad86C	1	-0.0130776	NA
Cad87A	1	-0.11914	NA
Cad88C	1	-0.000762156	NA
Cad89D	1	0.00366044	NA
Cad96Ca	1	-0.0225304	NA
Cad96Cb	1	0.00053764	NA
Cad99C	1	-0.00576785	NA
CadN	1	-0.0552348	NA
CadN2	0.185578	0.0686304	NA
Cadps	1	-0.169412	NA
Caf1-105	1	-0.0179116	NA
Caf1-180	1	-0.0915797	NA
Caf1-55	1	-0.207442	NA
cag	1	-0.01858	NA
CAH1	1	0.000876003	NA
CAH14	4.05238e-08	0.103957	NA
CAH16	1	0	NA
CAH2	1	0.00504961	NA
CAH3	1	-0.115677	NA
CAH5	1	0	NA
CAH6	1	0.00432262	NA
CAH7	1	-0.000467013	NA
CAH8	1	-0.000367956	NA
CAH9	1	-0.0156779	NA
CAHbeta	1	-0.00844603	NA
cal1	1	-0.0110909	NA
CalpA	1	-0.0362224	NA
CalpB	1	-0.0332203	NA
CalpC	1	0.01505	NA
Calr	1	-0.0301721	NA
Cals	0.0365617	-0.146504	NA
Calx	3.39928e-08	0.115879	NA
calypso	1	-0.0235729	NA
Cam	1	-0.112313	NA
CaMKI	0.0600179	-0.212473	NA
Camp	1	-0.0374154	NA
Camta	1	-0.0473221	NA
can	1	0.0303854	NA
cana	1	-0.0234818	NA
CanA-14F	1	-0.061759	NA
CanA1	1	-0.00458269	NA
CanB	1	-0.00277729	NA
CanB2	1	0.162335	NA
Cand1	1	-0.0213916	NA
CAP	1	0.0174889	NA
Cap-D2	1	-0.109372	NA
Cap-D3	1	-0.0311714	NA
Cap-G	1	-0.062086	NA
Cap-H2	1	-0.0398587	NA
Capa	1	0	NA
CapaR	1	-0.000297595	NA
caps	1	-0.000666023	NA
capt	1	-0.10915	NA
car	1	-0.0350188	NA
CARPA	1	-0.00932774	NA
CARPB	1	-0.0566332	NA
CarT	1	0.00477846	NA
cas	1	-0.014333	NA
CASK	1	-0.18163	NA
casp	1	-0.0489386	NA
Cat	1	0.0620071	NA
cathD	1	0.103556	NA
cato	1	0	NA
Catsup	1	0.0654388	NA
caup	1	0.0024317	NA
cav	1	-0.069083	NA
caz	1	-0.119129	NA
cbc	1	-0.0443375	NA
Cbl	1	-0.046193	NA
CBP	1	-0.0891638	NA
Cbp20	1	0.0673455	NA
Cbp53E	1	0.0112301	NA
Cbp80	1	-0.0592803	NA
Cbs	1	-0.0162756	NA
cbs	1	0.0681593	NA
cbt	1	-0.00816679	NA
Cby	1	0.039234	NA
Cc2d2a	1	-0.0170829	NA
CCAP	1	0.0264315	NA
CCAP-R	1	0.00333187	NA
CCDC151	1	0	NA
CCDC53	0.00302441	0.108345	NA
Ccdc58	1	-0.0217112	NA
Ccdc85	1	-0.206125	NA
CCHa1	1	0.0279114	NA
CCHa1-R	1	-0.000902691	NA
CCHa2	1	-0.00899981	NA
CCHa2-R	1	0.00412167	NA
Cchl	0.0961237	0.1808	NA
CCKLR-17D1	1	1.22146e-05	NA
CCKLR-17D3	1	0.00310663	NA
Ccm3	1	0.0801596	NA
Ccn	1	0.00938018	NA
Ccp84Aa	1	0	NA
Ccp84Ab	1	0	NA
Ccp84Ac	1	0	NA
Ccp84Ad	1	-0.000166277	NA
Ccp84Ae	1	-0.000194567	NA
Ccp84Af	1	0	NA
Ccp84Ag	1	-0.00660093	NA
Ccs	1	-0.08246	NA
CCT1	1	-0.0762399	NA
CCT2	1	-0.179156	NA
CCT3	1	-0.138756	NA
CCT4	1	-0.203264	NA
CCT5	1	-0.0858313	NA
CCT6	1	-0.117377	NA
CCT7	1	-0.143751	NA
CCT8	1	-0.0753875	NA
CCY	3.97275e-06	0.11548	NA
Ccz1	1	0.0214771	NA
cd	1	-0.0118198	NA
CD98hc	1	-0.0294141	NA
Cda4	1	-0.0120178	NA
Cda5	1	-0.0199918	NA
Cda9	1	0	NA
CDase	1	-0.0105648	NA
Cdc16	1	-0.0526861	NA
Cdc23	1	0.0702178	NA
Cdc27	1	-0.0248051	NA
Cdc2rk	1	-0.0233409	NA
Cdc37	1	0.107792	NA
Cdc42	1	-0.00886042	NA
Cdc45	1	-0.0185427	NA
Cdc5	1	-0.0783983	NA
CDC50	1	-0.0443775	NA
Cdc6	1	-0.0943002	NA
Cdc7	1	0.0556953	NA
Cdep	1	0.0106773	NA
CdGAPr	1	-0.0304612	NA
cdi	0.28409	-0.212715	NA
cDIP	1	-0.000538609	NA
Cdk1	1	-0.0853648	NA
Cdk12	1	-0.103349	NA
Cdk2	1	-0.12927	NA
CDK2AP1	1	-0.0077856	NA
Cdk4	1	-0.0426783	NA
Cdk5	1	0.00320888	NA
Cdk5alpha	1	0.0208484	NA
Cdk7	1	-0.127039	NA
Cdk8	1	-0.0995889	NA
Cdk9	1	-0.102213	NA
cdm	1	-0.106657	NA
Cds	1	0.0489537	NA
CecA1	1	0.028649	NA
CecA2	1	-0.0540131	NA
CecB	1	-0.0172979	NA
CecC	1	-0.0316637	NA
Ced-12	1	-0.0185872	NA
ced-6	1	-0.000274922	NA
Cen	1	-0.0307897	NA
CenB1A	1	-0.0394554	NA
CenG1A	1	-0.0867315	NA
Cenp-C	1	-0.102418	NA
Cep135	1	-0.0227906	NA
cep290	1	-0.00309898	NA
Cep89	1.09649e-05	0.0743964	NA
cer	1	0.0803924	NA
Cerk	1	0.0899369	NA
cert	1	-0.135634	NA
cerv	1	0.00764289	NA
Cf2	1	-0.0777565	NA
Cfp1	1	-0.00518763	NA
CG10000	1	0	NA
CG10005	1	0.00357188	NA
CG10011	1	-0.059986	NA
CG10013	1	-0.0303986	NA
CG10019	1	-0.0029279	NA
CG10026	1	0.0208585	NA
CG10029	1	0	NA
CG10031	1	0.00434202	NA
CG10035	1	-0.000387681	NA
CG10038	1	-0.0134273	NA
CG10041	1	-0.00834894	NA
CG10050	1	-0.0292596	NA
CG10051	1	0.00308325	NA
CG10053	1	0.135066	NA
CG10055	1	0.082663	NA
CG10062	1	0.0410199	NA
CG10063	1	-0.136896	NA
CG10068	1	-0.00116152	NA
CG10073	1	-0.00128744	NA
CG10075	1	0.0635076	NA
CG10077	1	-0.0515951	NA
CG10081	1	0	NA
CG10082	1	-0.149114	NA
CG10086	1	0.00491449	NA
CG10098	1	-0.0060504	NA
CG10104	4.0563e-06	0.0508139	NA
CG10116	1	0	NA
CG10132	1	-0.0027502	NA
CG10137	1	-0.0152058	NA
CG10139	1	-0.0535256	NA
CG10140	1	-7.32405e-05	NA
CG10147	1	-0.032821	NA
CG10151	1	-0.0799817	NA
CG10154	1	-0.000606866	NA
CG10163	1	0	NA
CG10165	1	0.0186777	NA
CG10166	1	0.0563932	NA
CG10175	1	-0.00190677	NA
CG10182	1	-0.000564887	NA
CG10183	1	0	NA
CG10184	1	0.0385488	NA
CG10185	1	0.000300167	NA
CG10189	1	-0.0132919	NA
CG10194	1	-0.0127465	NA
CG10195	1	-0.049074	NA
CG10205	1	0	NA
CG10208	1	0.0264515	NA
CG10209	1	-0.0527225	NA
CG10211	1	0.0100754	NA
CG10214	1	-0.000607158	NA
CG10222	1	-0.0263136	NA
CG10226	1	-0.00153885	NA
CG10232	1	-0.00249358	NA
CG10237	1	-0.00188827	NA
CG1024	1	-0.0515932	NA
CG10257	1	-0.0118521	NA
CG10264	1	-0.00352921	NA
CG10265	1	-0.0258395	NA
CG10268	1	0.0133042	NA
CG10274	1	-0.0671588	NA
CG10280	1	0	NA
CG10283	1	-0.0304426	NA
CG10286	1	-0.0738381	NA
CG10300	1	0	NA
CG10301	1	0	NA
CG10311	1	0.0407741	NA
CG10321	1	-0.0848695	NA
CG10324	1	-0.160227	NA
CG10336	1	-0.0714881	NA
CG10337	1	0.00757821	NA
CG10338	1	-0.0231075	NA
CG10339	1	0.00261354	NA
CG10340	1	-0.0184856	NA
CG10341	1	-0.0538969	NA
CG10343	1	0.0549067	NA
CG10344	0.351612	0.07724	NA
CG10345	1	0.0316021	NA
CG10347	1	0.0372435	NA
CG10348	0.00946176	0.0602368	NA
CG10352	1	0.0024212	NA
CG10353	1	0.0503141	NA
CG10357	1	-0.000395282	NA
CG10359	1	-0.0295286	NA
CG10361	1	0.0376627	NA
CG10362	1	0	NA
CG10366	1	0.067747	NA
CG10375	1	-0.102256	NA
CG10376	1	-0.0873824	NA
CG10383	1	0.138562	NA
CG10384	1	0.00275137	NA
CG10395	1	-0.064158	NA
CG10405	1	-0.0011674	NA
CG10413	1	-0.00962606	NA
CG10418	1	0.0593636	NA
CG10425	1	0.0144135	NA
CG10428	1	-0.0162242	NA
CG10431	1	-0.0143565	NA
CG10433	1	0.0220532	NA
CG10435	1	-0.0542414	NA
CG10444	1	-0.0403613	NA
CG10445	1	-0.180106	NA
CG10459	0.0152401	0.0679141	NA
CG10463	1	-0.12475	NA
CG10465	1	0.00200975	NA
CG10466	1	-0.0299284	NA
CG10467	1	-0.00988211	NA
CG10469	1	-0.00706103	NA
CG10472	1	-0.0104355	NA
CG10474	1	-0.00104868	NA
CG10477	1	0	NA
CG10479	1	-0.00485094	NA
CG10481	1	0.0168441	NA
CG10483	2.29167e-24	0.224815	NA
CG10486	1	0.00404705	NA
CG10492	1	-0.045415	NA
CG10494	1	-0.0132042	NA
CG10495	1	-0.0403443	NA
CG10505	1	-0.00293425	NA
CG10508	1	0.0345432	NA
CG10512	1	-0.0254342	NA
CG10513	1	-0.0285639	NA
CG10514	1	-0.000783171	NA
CG10516	1	-0.0590713	NA
CG10527	0.900667	0.071163	NA
CG10543	1	-0.157829	NA
CG10550	1	-0.00303152	NA
CG10553	1	-0.00904174	NA
CG10555	1	-0.0953021	NA
CG10559	1	-0.000744393	NA
CG10560	1	0.00163947	NA
CG10562	1	-0.000240851	NA
CG10565	1	0.0398533	NA
CG10576	1	-0.0945492	NA
CG10581	1	0.12952	NA
CG10584	1	-0.00575051	NA
CG10587	1	0	NA
CG10588	0.0001112	0.0855471	NA
CG10591	1	-0.00420776	NA
CG10597	1	0	NA
CG10598	1	0	NA
CG10602	1	-0.0369029	NA
CG10621	1	-0.0102519	NA
CG10623	3.55593e-05	0.122939	NA
CG10628	1	-0.0448405	NA
CG10631	1	-0.0252739	NA
CG10638	1	-0.0946383	NA
CG10646	1	-0.00547112	NA
CG10650	1	0.0265477	NA
CG10651	1	-0.000823108	NA
CG10654	1	-0.011687	NA
CG10657	1	-0.0237321	NA
CG10660	0.00387251	0.0893365	NA
CG10663	1	-0.00153272	NA
CG10669	1	-0.0460703	NA
CG10672	1	-0.0108018	NA
CG10674	1	0.0434968	NA
CG10680	1	-0.000823166	NA
CG10681	1	-0.071273	NA
CG10700	1	0.0200613	NA
CG10702	1	-0.00306829	NA
CG10710	1	-0.00205855	NA
CG10713	1	-0.0025695	NA
CG10725	1	0	NA
CG10730	1	0.0261586	NA
CG10737	1	-0.000320954	NA
CG10738	1	-0.038717	NA
CG1074	1	-0.0899137	NA
CG10747	1	-0.0275688	NA
CG10748	7.68187e-06	0.110293	NA
CG10752	3.1452e-05	0.0779015	NA
CG10764	1	0.0324505	NA
CG1077	1	0.00730272	NA
CG10778	1	-0.00464568	NA
CG10793	8.64313e-05	0.083462	NA
CG10795	1	-0.0327548	NA
CG10799	1	-0.0109946	NA
CG10801	2.95802e-05	0.0632408	NA
CG10802	1	-0.00113168	NA
CG10803	1	-0.217034	NA
CG10804	1	-0.0156535	NA
CG10809	1	-0.0120678	NA
CG10814	1	-0.00251334	NA
CG10853	1	0	NA
CG10863	1	0.0519984	NA
CG10864	1	-0.00248878	NA
CG10866	1	0.00558696	NA
CG10874	1	-0.0330987	NA
CG10877	1	0.00200052	NA
CG10887	0.0312513	0.137322	NA
CG10898	1	-0.0136774	NA
CG1090	1	0.000459367	NA
CG10903	1	-0.00979957	NA
CG10904	1	-0.0580303	NA
CG10907	1	-0.0028906	NA
CG10909	0.00133587	0.0818314	NA
CG10910	1	0.000926034	NA
CG10911	1	-0.0189828	NA
CG10912	1	-0.00117538	NA
CG10914	1	-0.0323689	NA
CG10916	1	0.031498	NA
CG1092	1	0.00603982	NA
CG10927	1	-0.0125503	NA
CG10931	5.27652e-05	0.127693	NA
CG10932	1	-0.0109958	NA
CG10936	1	-0.0568439	NA
CG10939	1	-0.0734612	NA
CG10943	1	-0.00153228	NA
CG10948	1	-0.00313055	NA
CG10949	1	-0.063153	NA
CG10950	1.11335e-14	0.179112	NA
CG10953	1	-0.000541244	NA
CG10959	1	0.000122836	NA
CG10960	1	-0.0176629	NA
CG10962	1	0	NA
CG10969	8.94051e-08	0.123571	NA
CG10970	2.09494e-16	0.237348	NA
CG10973	1	-0.0522662	NA
CG10979	1	-0.0979338	NA
CG10984	1	-0.0287366	NA
CG10993	0.297383	0.0711317	NA
CG10996	3.22383e-07	0.0873524	NA
CG11000	1	-0.0647925	NA
CG11007	1	0.10253	NA
CG11029	1	-0.00538312	NA
CG1103	1	-0.0198933	NA
CG11030	1	-0.107296	NA
CG11034	1	0.00511626	NA
CG11035	1	0.10152	NA
CG11037	1	0.00583524	NA
CG11041	1	0	NA
CG11044	1	0.00326428	NA
CG1105	1	-0.0625991	NA
CG11050	1	-0.064779	NA
CG11060	3.30596e-06	0.0982994	NA
CG11069	1	0.00832903	NA
CG11070	1	-0.00180358	NA
CG11073	1	0.00541976	NA
CG11076	1	-0.172143	NA
CG11077	1	-0.0197021	NA
CG11085	1	-0.0010919	NA
CG11089	1	-0.0496802	NA
CG11095	1	-0.00427531	NA
CG11099	1	0.00677214	NA
CG11103	1	-0.0278774	NA
CG11109	1	-0.0428027	NA
CG11110	0.283444	0.18046	NA
CG11112	1	-0.00205514	NA
CG11113	1	-0.0061641	NA
CG11122	1	-0.066534	NA
CG11123	1	-0.0948966	NA
CG11127	1	-0.0140908	NA
CG1113	1	-0.000707741	NA
CG11131	1	-0.000451708	NA
CG11134	1	0.00318966	NA
CG11141	1	0.10234	NA
CG11147	1	0.000238297	NA
CG11149	1	0.00952058	NA
CG11151	1	-0.0236149	NA
CG11155	1	-0.0124428	NA
CG11158	1	0.00444587	NA
CG11159	1	0	NA
CG1116	1	0.0129016	NA
CG11162	1	0.00096782	NA
CG11164	1	-0.00259535	NA
CG11168	1	0.0056101	NA
CG11170	1	-0.0391775	NA
CG11178	1	-0.01946	NA
CG11180	1	-0.128455	NA
CG11191	1	0	NA
CG11192	1	0	NA
CG11200	1	-0.0451393	NA
CG11211	1	0.000542546	NA
CG11227	6.21677e-13	0.131121	NA
CG11236	1	-0.000101976	NA
CG1124	1	-0.0112147	NA
CG11241	1	-0.0193929	NA
CG11247	1	-0.0905518	NA
CG11248	1	-0.0361157	NA
CG11249	5.76549e-07	0.0833787	NA
CG11257	1	-0.00983391	NA
CG11262	1.40736e-16	0.162366	NA
CG11263	1	-0.00747252	NA
CG11267	1	-0.0306154	NA
CG11269	1.17978e-19	0.147677	NA
CG11275	1	0.0395274	NA
CG11279	1	0.103264	NA
CG1129	1	-0.0791205	NA
CG11294	5.87661e-17	0.247467	NA
CG11300	1	0	NA
CG11307	1	-0.0505341	NA
CG11309	1	-0.0631864	NA
CG11313	1	0.00145579	NA
CG11317	1	-0.00105804	NA
CG11318	1	-0.000449809	NA
CG11319	1	0.00248711	NA
CG11322	2.82854e-08	0.0961872	NA
CG11334	1	-0.0224171	NA
CG11342	1	-0.00887425	NA
CG11345	1	0	NA
CG11349	1	0	NA
CG11350	1	0	NA
CG11353	1	0.0120988	NA
CG11356	1	0	NA
CG11357	1	-0.00274432	NA
CG11360	1	-0.158442	NA
CG11367	1	-0.0597118	NA
CG11368	1	0.00211319	NA
CG11370	1	0	NA
CG11374	1	-0.00439781	NA
CG11377	1	-0.0449958	NA
CG11378	1	-0.00441906	NA
CG1138	3.73484e-21	0.238256	NA
CG11380	1	-0.00200937	NA
CG11381	1	-0.00227967	NA
CG11382	1	-0.00443909	NA
CG11384	1	0	NA
CG1139	1	0.00295259	NA
CG11391	1	0	NA
CG11396	1	0.0522953	NA
CG11398	1	-0.00851141	NA
CG11399	1	-0.0381162	NA
CG11400	1	0.00942324	NA
CG11403	1	-0.0539085	NA
CG11406	1	-0.0085254	NA
CG11407	1	-0.0023093	NA
CG11409	1	-0.0304804	NA
CG11413	1	-0.00407225	NA
CG11414	1	-0.0354451	NA
CG11417	1	-0.0317103	NA
CG1142	1	-0.0905244	NA
CG11425	1	0	NA
CG11426	1	0.000896032	NA
CG1143	1	-0.0203719	NA
CG11436	1	-0.0183532	NA
CG11437	1	0.00559034	NA
CG11438	5.91777e-06	0.079391	NA
CG11444	0.0177231	0.21968	NA
CG11447	1	-0.0465835	NA
CG11449	1	0	NA
CG11453	1	0.000229863	NA
CG11454	1	0.0784076	NA
CG11456	1	-0.0289018	NA
CG11458	1	0	NA
CG11459	1	-0.000512247	NA
CG11470	1	-0.0023595	NA
CG11474	1	0.106351	NA
CG11475	2.8675e-17	0.160719	NA
CG11498	1	-0.000634574	NA
CG11504	1	-0.0454943	NA
CG11523	1	-0.0675833	NA
CG11529	1	-0.00144269	NA
CG11537	1	0.158463	NA
CG11539	1	0.051342	NA
CG11550	1	0	NA
CG11555	1	-0.0510026	NA
CG11560	1	-0.0316661	NA
CG11563	1	-0.060993	NA
CG11570	1	0	NA
CG11581	1	0	NA
CG11583	1	-0.0926687	NA
CG11584	1	0	NA
CG11585	1	0	NA
CG11586	1	0.0711672	NA
CG11590	1	0.0222203	NA
CG11593	1	-0.0762288	NA
CG11594	0.000133099	0.0673426	NA
CG11596	1	-0.0520415	NA
CG11597	1	0.0803348	NA
CG11598	1	-0.0133455	NA
CG11600	1	-0.00128019	NA
CG11601	1	0.005707	NA
CG11608	1	-0.00187543	NA
CG1161	1	0.00487387	NA
CG11617	1	-0.00753294	NA
CG11619	1	-0.0027473	NA
CG11626	1	-0.000628385	NA
CG11629	0.000161315	0.0805994	NA
CG11630	6.02095e-12	0.117653	NA
CG11634	6.00938e-21	0.246271	NA
CG11638	1	-0.0042739	NA
CG11655	1	-0.00316186	NA
CG11658	1	-0.106933	NA
CG11659	1	-0.00268738	NA
CG11664	1	0	NA
CG11668	1	0.000249345	NA
CG11670	1	0.00194148	NA
CG11672	1	0	NA
CG11674	1	-0.00142918	NA
CG11679	1	0.00189346	NA
CG11686	1	-0.0042253	NA
CG11693	1	-0.000354321	NA
CG11694	6.71792e-24	0.239822	NA
CG11695	1	-0.00841295	NA
CG11696	1	-0.0247834	NA
CG11698	3.16099e-09	0.119348	NA
CG11699	1	-0.093829	NA
CG11700	1	0.0625474	NA
CG11710	1	-0.00132616	NA
CG11714	1	0	NA
CG1172	1	0.0411891	NA
CG11723	1	-0.014221	NA
CG11737	1	-0.0459352	NA
CG11741	1	0	NA
CG11752	1	-0.142359	NA
CG11753	1	-0.0358479	NA
CG11755	1	-0.0443885	NA
CG11760	1	-0.00210103	NA
CG11768	1	0	NA
CG11771	1	0.018691	NA
CG11777	1	-0.0136953	NA
CG11779	1	0.0653138	NA
CG11786	1	-0.00300885	NA
CG11788	1	-0.0105603	NA
CG11790	1	0.115442	NA
CG11791	1	-0.0743852	NA
CG11807	1	0.0758554	NA
CG11808	1	-0.0133849	NA
CG11811	1	-0.0617618	NA
CG11815	1.1473e-19	0.222865	NA
CG11816	1	0.00870911	NA
CG11825	1	-0.00213287	NA
CG11828	1	-0.000986935	NA
CG11835	1	0.000112605	NA
CG11836	1	-0.00665045	NA
CG11837	1	-0.187374	NA
CG11839	1	-0.00557479	NA
CG11841	1	-0.00627226	NA
CG11842	1	-0.00497861	NA
CG11843	1	0.000106876	NA
CG11852	1	-0.00554242	NA
CG11854	1	-0.000791721	NA
CG11857	1	0.0853506	NA
CG11858	1	-0.0840092	NA
CG11865	1	0	NA
CG11873	1	-0.193875	NA
CG11878	1	0	NA
CG11882	1	0.00717164	NA
CG11883	0.275213	-0.0589957	NA
CG11892	1	-0.00199275	NA
CG11893	1	-0.000712212	NA
CG11898	1	0.00096632	NA
CG11899	1	0.0211182	NA
CG11902	1	-0.0247008	NA
CG11905	1	-0.00345862	NA
CG11906	1	-0.0350038	NA
CG11911	1	0.00185311	NA
CG11912	1	0.00455225	NA
CG11920	1	-0.132649	NA
CG11927	1	0.0374713	NA
CG11929	1	0.180349	NA
CG11951	1	-0.000182345	NA
CG11961	1	0.0022015	NA
CG11964	1	-0.117437	NA
CG11970	1	-0.00793491	NA
CG11975	1	-0.0776424	NA
CG11977	1	-0.00150509	NA
CG11980	1	-0.131389	NA
CG11983	1	0.0522618	NA
CG11986	1	0.00881006	NA
CG11997	1	-0.00123027	NA
CG11999	1	-0.0820144	NA
CG12003	1	0.00119472	NA
CG12004	1	-0.000904368	NA
CG12007	1	-0.0309758	NA
CG12009	1	-0.000481453	NA
CG12010	1	-0.0510249	NA
CG12011	1	-0.00218998	NA
CG12012	1	-0.0311681	NA
CG12017	0.141707	0.0539821	NA
CG12024	1	-0.0290308	NA
CG12025	1	-0.0442459	NA
CG12038	1	0.156531	NA
CG12054	1	-0.0454237	NA
CG12056	1	0.0259669	NA
CG12057	1	-0.0032436	NA
CG12061	0.000584263	0.0861652	NA
CG12065	1	-0.0312827	NA
CG12071	1	-0.0138172	NA
CG12075	1	-0.0024495	NA
CG12078	2.91592e-14	0.176813	NA
CG1208	1	0.00914128	NA
CG12081	1	0.0333641	NA
CG12084	1	-0.0355698	NA
CG12091	1	-0.022866	NA
CG12093	1	-0.00669311	NA
CG12096	1	0.00893594	NA
CG12099	1	-0.0106496	NA
CG12104	1	0.0865977	NA
CG12105	1	-0.00909488	NA
CG12106	1	-0.0375936	NA
CG12107	0.00358017	0.203684	NA
CG12111	0.00214057	0.132909	NA
CG12112	1	-0.0135779	NA
CG12115	1	0.00546499	NA
CG12116	1	-0.0228283	NA
CG12121	1	-0.0369347	NA
CG12123	4.42013e-08	0.208657	NA
CG12128	1	-0.00729977	NA
CG12129	1	-0.0665139	NA
CG1213	1	-0.00239559	NA
CG12133	1	0.00233322	NA
CG12134	1	-0.0294276	NA
CG12155	1	-0.00222162	NA
CG12158	1	0	NA
CG12159	1	-0.0161499	NA
CG12163	1	-0.0308414	NA
CG12164	1	-0.00215896	NA
CG12170	1	0.0359689	NA
CG12171	1	-0.0193002	NA
CG12173	1	-0.0068871	NA
CG12177	1	-0.00220198	NA
CG12179	0.208253	0.150358	NA
CG1218	1	-0.00448765	NA
CG12182	1	-0.0115188	NA
CG12184	9.7723e-13	0.194576	NA
CG12194	1	0.00991618	NA
CG12204	1	0.0228742	NA
CG12206	1	0.0305358	NA
CG12213	1	-0.160195	NA
CG12219	1	-0.0113117	NA
CG12224	1	-0.0138045	NA
CG12231	0.000844671	0.0882949	NA
CG12236	1	-0.0666486	NA
CG12237	1	0.0485113	NA
CG12239	1	-0.000603688	NA
CG12241	1	0.0343059	NA
CG12253	1	-0.0111488	NA
CG12256	1	0.00188467	NA
CG12259	1	-0.06328	NA
CG12267	1	-0.0309803	NA
CG12268	1	-1.53884e-05	NA
CG1227	1	-0.0426629	NA
CG12278	1	0	NA
CG12279	0.802416	0.143536	NA
CG12288	1	-0.206435	NA
CG12289	4.46789e-18	0.222766	NA
CG12290	1	-0.00445083	NA
CG12299	1	-0.126219	NA
CG12301	1	-0.142714	NA
CG1231	1	-0.000103521	NA
CG12310	1	0.00437361	NA
CG12316	1	-0.0947951	NA
CG12320	1	0.0172022	NA
CG12325	1	-0.102317	NA
CG1233	1	-0.00105441	NA
CG12338	1	-0.00570909	NA
CG1234	1	-0.0750423	NA
CG12341	1	-0.00557158	NA
[truncated: 12,565 more rows]

## Sheet: Figure 1D
genes	SG Cluster Fold Change	GSC Cluster Fold Change
mt:ATPase6	-1.35522	-0.264108
mt:CoIII	-0.975	-0.275066
RpL3	-0.496679	-0.467112
Df31	-0.922319	-0.693361
RpL23	-0.401987	-0.337211
mt:CoII	-0.963728	-0.252117
sta	-0.58125	-0.382775
RpS9	-0.476835	-0.358911
RpL10Ab	-0.38272	-0.326744
Rack1	-0.431808	-0.36206
RpL37a	-0.277523	-0.297159
TotA	-0.130042	-0.404088
klu	-0.571545	-0.541447
srl	-0.520257	-0.549085
RpS18	-0.279794	-0.324726
RpL24	-0.329592	-0.42644
RpS23	-0.290274	-0.325341
Nop60B	-0.459167	-0.591571
RpS6	-0.276145	-0.308971
Uhg5	-0.828153	-0.287239
RpL36A	-0.258281	-0.265447
RpL31	-0.271751	-0.298323
RpL40	-0.274432	-0.322421
RpL32	-0.26027	-0.310441
unc-13	-0.545706	-0.489863
anne	-0.517493	-0.378352
RpL15	-0.32696	-0.450112
CG4038	-0.409739	-0.411442
Dsp1	-0.515101	-0.486651
lig	-0.394719	-0.447046
Nipped-A	-0.505451	-0.661664
lncRNA:CR46216	-0.448019	-0.596887
RpS8	-0.249661	-0.291584
gro	-0.402604	-0.392113
Uhg1	-0.394094	-0.367534
Myc	-0.48351	-0.75854
tral	-0.389634	-0.39151
TotC	0.272061	-0.273717
Hasp	-0.42522	-0.63374
RpL24-like	-0.307534	-0.345158
CG5746	-0.380013	-0.492503
H	-0.399205	-0.509906
dom	-0.409678	-0.474167
RpS12	-0.29835	-0.430383
CG31998	-0.497366	-0.302746
Ip259	-0.308215	-0.340983
RasGAP1	-0.427227	-0.436422
RpS14a	-0.260617	-0.377345
vas	-0.38	-0.500124
smt3	-0.270305	-0.516854
RpS15Aa	-0.228326	-0.283789
S6k	-0.364167	-0.506746
RpS5a	-0.2327	-0.342755
RpL27A	-0.22428	-0.323819
Non1	-0.348543	-0.344439
BicD	-0.372347	-0.530418
vig2	-0.290872	-0.396567
Hsp68	-1.38376	-0.297102
RpS17	-0.210393	-0.288006
RpL11	-0.22634	-0.354062
RpL12	-0.219929	-0.283995
CG9253	-0.320359	-0.364311
CaMKII	-0.329527	-0.461407
bic	-0.241406	-0.313995
mod	-0.33337	-0.38021
eIF3c	-0.305561	-0.293343
RpL9	-0.206917	-0.330964
CG10462	-0.345454	-0.349372
Sirt1	-0.781614	-0.291219
Thd1	-0.420141	-0.27527
eIF3a	-0.324541	-0.293791
hoip	-0.329805	-0.506986
esg	-0.415648	-0.61934
upd1	-0.560655	-0.345663
NFAT	-0.338856	-0.453632
bin3	-0.305255	-0.494386
SkpE	-0.360994	-0.467244
nop5	-0.345392	-0.572062
RpL23A	-0.196023	-0.29637
Uhg3	-0.352948	-0.291585
myo	-0.350805	-0.258941
Uhg2	-0.319542	-0.383525
emb	-0.293723	-0.492735
aub	-0.311951	-0.510289
PAN3	-0.308725	-0.466187
Nup358	-0.332985	-0.463484
CG13185	-0.380276	-0.454806
Fib	-0.308697	-0.308503
fwd	-0.449689	-0.341772
gus	-0.303094	-0.316085
mts	-0.228015	-0.449296
RpS2	-0.278819	-0.424028
hyd	-0.331882	-0.387134
eIF4G1	-0.305098	-0.586997
G9a	-0.344291	-0.345094
Rbp9	-0.298255	-0.513599
CG9925	-0.289607	-0.41092
Nipped-B	-0.286525	-0.431597
e(r)	-0.274423	-0.341919
ova	-0.310482	-0.352154
Gp93	-1.26109	-0.368953
larp	-0.314032	-0.447422
Hsf	-0.636852	-0.261318
Uhg4	-0.291717	-0.327782
Gprk1	-0.294179	-0.448065
mahe	-0.329389	-0.724372
CG7154	-0.281774	-0.487399
RpS19a	-0.213547	-0.405352
Crtc	-0.249962	-0.428661
E(Pc)	-0.321168	-0.35173
wdb	-0.264654	-0.485182
Hsc70Cb	-0.281518	-0.438277
skd	-0.25474	-0.387914
Gug	-0.283862	-0.407901
scrib	-0.294178	-0.378484
REPTOR-BP	-0.269682	-0.260236
RpL10	-0.196226	-0.257911
woc	-0.364558	-0.360675
CG10417	-0.258438	-0.377388
RpS13	-0.170509	-0.344918
Sxl	-0.303777	-0.372341
hrg	-0.259815	-0.306906
hts	-0.247468	-0.635669
RpL18	-0.212243	-0.326517
Helz	-0.259747	-0.464421
Nup153	-0.304277	-0.398854
ocm	-0.297455	-0.26865
osa	-0.287304	-0.471118
CG10600	-0.385161	-0.261727
RpL13	-0.196196	-0.392615
ena	-0.257556	-0.474797
RpS19b	-0.259233	-0.433013
Unr	-0.245402	-0.512184
Oda	-0.187616	-0.282171
dikar	-0.314569	-0.39612
Caper	-0.218808	-0.286471
schlank	-0.277519	-0.319241
Pi3K21B	-0.279246	-0.339488
rno	-0.347533	-0.360175
Gprk2	-0.253537	-0.406743
Pat1	-0.264255	-0.278458
Ank	-0.260723	-0.309549
CG6324	-0.257517	-0.26676
RpL6	-0.150976	-0.257176
Hsp83	-0.588753	-0.343672
upSET	-0.305889	-0.29326
Hrb27C	-0.242977	-0.65776
Opa1	-0.224018	-0.351731
CG40228	-0.20959	-0.3376
Prp8	-0.2773	-0.361838
Nc73EF	-0.221873	-0.474691
InR	-0.167686	-0.291285
Atg17	-0.240115	-0.338129
CG15599	-0.258121	-0.435701
Csk	-0.248089	-0.265162
rhi	-0.265834	-0.378781
PNUTS	-0.357867	-0.262762
RpS5b	-0.207526	-0.44861
JIL-1	-0.251868	-0.31978
RhoGAP19D	-0.213407	-0.364703
sqd	-0.23197	-0.629932
Dl	-0.367105	-0.316621
MESR4	-0.333956	-0.300103
RpL38	-0.185999	-0.268186
nsl1	-0.226512	-0.355731
Asx	-0.257771	-0.321011
spoon	-0.216675	-0.504879
cg	-0.198933	-0.337838
dpy	-0.24845	-0.413257
eIF4H1	-0.193047	-0.543849
Ulp1	-0.221427	-0.313459
stau	-0.221026	-0.366145
Gyf	-0.203276	-0.373388
ncm	-0.263225	-0.39635
HUWE1	-0.235953	-0.61403
Rm62	-0.166802	-0.364044
Top1	-0.222301	-0.259208
Pkn	-0.223	-0.266831
Ncoa6	-0.150419	-0.387223
lid	-0.182571	-0.569416
CG7504	-0.194979	-0.429266
CG10333	-0.184858	-0.385355
CG1910	-0.16251	-0.618466
Slik	-0.170187	-0.280178
CG15019	-0.16009	-0.365934
akirin	-0.143137	-0.388041
RpS3	-0.113255	-0.343615
pit	-0.165131	-0.267172
MED26	-0.13014	-0.419668
chif	-0.162247	-0.252497
aqz	-0.0962243	-0.369004
RpS4	-0.0988362	-0.25301
rudhira	-0.117299	-0.265826
CG14200	-0.159154	-0.311273
cass	-0.106987	-0.265442
PMCA	-0.112752	-0.326756
CG14478	-0.0909116	-0.291689
AGO1	-0.0660481	-0.468049
Mnn1	-0.100336	-0.25409
Capr	-0.0843629	-0.277314
lncRNA:Hsromega	-0.0452534	-0.395668
sbb	-0.0437444	-0.362513

## Sheet: Figure 2C
Control rDNA copy number	InR DN rDNA copy number
176.768	157.627
166.879	180.124
181.215	191.071
194.22	194.565
178.531	202.083
190.551	216.296
235.385	201.439
172.614	208
188.298	186.777
179.817	230.363
168.205	183.226
145.055	176.608
166.782	207.407
207.527	208.403
185.135	252.8
183.051	200
162.738	187.611
204.839	219.31
165.957	224.561
195.96	193.701
157.143	222.425
180.741	155.882
166.667	196.364
188.148	175.652
201.515	135.849
138.182	185.714
162.963	156.863
147.945	211.429
202.614	167.273
162.424	165.363
139.512	200
146.719	218.182
229.787	190.071
140.107	163.78
142.051	161.429
138.286	191.111
164.038	154.839
160.92	173.248
224.806	202.381
134.737	225.455
158.511	229.197
192.063	169.231
157.759	176.97
213.506	183.077
192.638	196.85
160.544	212.5
	160.759
	183.721

## Sheet: Figure 3B
EtOH Control rDNA copy number	Rapamycin treatment rDNA copy number
176.969	143.846
202.014	166.667
148.747	140.317
170.56	143.195
237.128	163.158
157.396	145.064
198.921	163.2
149.065	186.777
150.485	165.094
149.591	162.59
151.922	162.264
153.031	223.944
140.196	174.85
149.477	160.811
145.453	205.279
149.126	189.216
155.071	154.229
157.668	163.314
157.075	182.734
160.337	163.793
152.49	178.095
163.654	229.932
157	193.827
152.27	191.133
176.988	180.571
142.275	247.863
199.978	183.264
169.474	200.901
165.806	161.29
133.21	203.614
145.561	170.686
146.228	153.703
152.038	178.245
153.243	150.84
145.26	171.318
171.934	140.936
146.229	195.48
187.271	149.864
133.408	155.032
160.829	178.574
170.966	163.513
169.693	162.687
155.629	182.185
162.838	141.614
134.005	160.865
	159.149
	167.37
	152.172
	158.281
	161.651
	153.821
	188.31
	147.802
	174.757

## Sheet: Figure S1D
	R2 Positive Cells	R2 Negative Cells	Total
Normal rDNA	43	197	240
Low rDNA	101	49	150

## Sheet: Figure S2C
Gene	Fold Change	p-value
AdipoR	0.382885	2.16499e-26
alphaTub84B	0.312715	1.02512e-26
asRNA:CR43471	0.323699	8.73956e-55
ATPsynB	0.263291	4.8384e-23
CG10171	0.395119	9.82256e-27
CG10731	0.25227	6.22501e-08
CG10958	0.278158	5.34895e-33
CG12511	0.334701	5.9756e-66
CG12609	0.267352	4.70455e-54
CG13029	0.313452	1.33893e-13
CG13359	0.27001	1.00241e-48
CG13538	0.347625	1.33357e-66
CG13623	0.323605	1.77545e-17
CG13679	0.350964	1.7924e-66
CG14346	0.250746	1.10235e-09
CG14689	0.340634	1.76951e-71
CG14818	0.256639	2.05468e-08
CG14930	0.294226	8.01642e-48
CG15368	0.317517	1.6296e-66
CG15399	0.331528	5.64706e-61
CG15728	0.295858	4.64152e-56
CG15922	0.29636	2.216e-17
CG16781	0.345002	1.25917e-67
CG16972	0.32172	2.87278e-16
CG17177	0.334981	7.43797e-73
CG2053	0.35243	1.16177e-71
CG2147	0.263975	1.9258e-12
CG30094	0.408962	3.34659e-30
CG30161	0.32734	3.5109e-66
CG30491	0.301539	1.08396e-18
CG3061	0.264236	6.51686e-09
CG31525	0.346054	1.25448e-53
CG31627	0.312678	5.28469e-65
CG32022	0.312752	7.06417e-13
CG32163	0.278165	1.84823e-11
CG32267	0.32195	2.32383e-30
CG32846	0.330006	2.26303e-77
CG33669	0.427457	1.75156e-93
CG33947	0.334829	5.42434e-20
CG3552	0.318506	5.35589e-22
CG3662	0.286542	2.04246e-11
CG3927	0.391244	5.75125e-73
CG4073	0.341988	9.13003e-78
CG42752	0.35321	4.4419e-75
CG4306	0.308581	7.2943e-38
CG43405	0.371291	1.33115e-77
CG4390	0.296131	2.52591e-18
CG4603	0.422094	2.82201e-30
CG5500	0.29575	1.15929e-12
CG5569	0.391795	2.67575e-28
CG5862	0.266722	8.13646e-08
CG5903	0.290148	4.96569e-17
CG7024	0.290951	2.07713e-47
CG7220	0.715269	6.64104e-115
CG7382	0.275891	3.01155e-05
CG7430	0.267196	1.443e-12
CG7772	0.360398	1.68058e-16
CG7920	0.323773	6.05272e-20
CG8006	0.286187	1.49482e-52
CG8531	0.3697	3.12369e-26
CG8712	0.298764	1.68843e-16
CG9065	0.250755	0.00051328
CG9316	0.293765	2.61431e-62
CG9662	0.259354	0.00148617
CG9692	0.267592	3.93031e-36
CG9922	0.29606	1.02292e-15
cl	0.316412	3.763e-27
ClpP	0.369614	1.23609e-35
CLS	0.295984	3.25754e-14
cocoon	0.312773	2.32295e-66
colt	0.366793	1.87111e-21
CysRS-m	0.296483	3.22474e-18
DOR	0.403015	2.20616e-61
eIF3d2	0.305159	5.02575e-65
eIF3g2	0.347516	2.21311e-73
EMC3	0.291194	1.80805e-18
fal	0.384205	7.70973e-29
Fer1HCH	0.328815	1.30188e-24
Fum4	0.290062	1.6599e-61
grsm	0.326557	1.89588e-21
HemK1	0.309715	4.49527e-14
Ho	0.35843	1.34661e-25
Hrd3	0.37254	8.41778e-24
Hydr1	0.29866	2.72672e-13
janA	0.294744	1.13068e-23
lncRNA:CR43909	0.29587	7.05325e-62
lncRNA:CR44950	0.331478	3.23688e-77
mei-S332	0.271551	1.94408e-11
mia	0.309648	1.4643e-16
mlt	0.38724	1.15712e-39
Mpi	0.280915	1.23926e-19
mRpS21	0.263238	1.00504e-13
ms(2)35Ci	0.310409	1.94958e-59
mxt	0.296163	6.55119e-18
Naa20B	0.283666	1.65338e-60
Naa30B	0.334265	5.40273e-68
ND-ASHI	0.266351	1.65854e-12
Nup58	0.364352	2.32909e-21
Pgi	0.350972	3.5432e-24
phtf	0.327572	1.94609e-20
Pka-C2	0.318824	2.52723e-55
PPYR1	0.278692	6.82646e-60
Prosbeta3	0.326741	2.79914e-26
ps	0.340478	3.61744e-36
red	0.346153	2.36824e-17
ReepB	0.258149	3.53954e-12
RFeSP	0.308334	1.98799e-24
Roe1	0.317955	3.69428e-16
Rpt6R	0.345011	9.30663e-62
SdicC	0.346974	7.99662e-70
sofe	0.294132	1.18157e-31
Ssl	0.277591	5.00235e-37
Tim9a	0.287122	4.66255e-18
Tob	0.376657	6.99603e-23
tzn	0.307833	3.54582e-21
Ufd1-like	0.300244	7.37288e-19
Vha16-3	0.39143	3.23562e-63
Sep1	0.0346933	1
Sep2	-0.262959	2.94511e-20
Sep4	-0.117255	5.05649e-13
Sep5	-0.0343749	3.6813e-05
dec-1	0.0203702	1
128up	0.0416749	1
14-3-3epsilon	-0.470569	2.915e-89
14-3-3zeta	-0.317858	9.75234e-47
140up	-0.0303445	0.0229668
18w	0.000313876	1
26-29-p	0.0014482	1
2mit	-0.00252969	1
4E-T	-0.185996	5.68582e-15
5-HT1A	0.0187633	1
5-HT1B	-0.000148722	1
5-HT2A	-0.0151621	0.282411
5-HT2B	0.0198708	1
5-HT7	0.0448888	1
5PtaseI	-0.0792741	2.12958e-10
7B2	0.00522484	1
7SLRNA:CR32864	0.00964187	1
7SLRNA:CR42652	0.296081	1.33912e-08
825-Oak	0.00416324	1
a	-0.131137	2.19564e-20
a10	0.0010028	1
A16	0.0667948	1
a5	0	1
a6	-0.012538	0.000491505
AANAT1	0.00166026	1
AANATL2	0.00511575	1
AANATL3	0	1
AANATL4	-8.98634e-05	1
AANATL5	0	1
AANATL6	0.00103755	1
AANATL7	0.0239221	1
Aasdh	-0.0490909	4.563e-07
Aatf	-0.184118	3.81023e-15
aay	0.122093	0.577968
ab	-0.178376	5.25504e-07
ABCA	-0.0667819	2.9421e-08
ABCB7	0.0615202	1
ABCD	-0.0734315	1.86915e-10
abd-A	-0.0330483	0.00294429
Abd-B	-0.00437908	1
Abi	-0.148478	2.06904e-18
Abl	-0.26987	2.81263e-24
abo	-0.0391146	0.000152663
Abp1	-0.0774751	7.42563e-08
abs	0.0435307	1
ac	-0.00338433	1
Ac13E	-0.0533327	0.00011915
Ac3	-0.0370269	0.000477782
Ac76E	0.0361328	1
Ac78C	0.00974897	1
Acbp1	0.0982268	1
Acbp2	0.176093	5.51522e-14
Acbp3	0.0160392	0.708749
Acbp5	0.00244754	1
Acbp6	0.00090585	1
ACC	-0.117932	6.22036e-15
AcCoAS	-0.0193506	1
Ace	0.00542667	1
Acf	-0.392794	1.09167e-44
achi	0.0131012	1
Achl	-0.0111466	1
acj6	0.0762412	3.83893e-07
Ack	0.0477091	1
Ack-like	-0.198136	1.25424e-25
Acn	-0.315495	1.47436e-32
Acox57D-d	0.000154384	1
Acox57D-p	-0.0189032	0.000196177
Acp1	-0.000781823	1
Acp26Aa	0.0408554	1.44117e-07
Acp26Ab	0.030099	0.000523743
Acp29AB	0.00765661	1
Acp32CD	0.00142613	1
Acp33A	0.0944616	2.07428e-20
Acp36DE	0.0865679	1.48849e-14
Acp53C14a	0.213924	2.41446e-49
Acp53C14b	0.184549	9.39476e-39
Acp53C14c	0.018986	0.0318733
Acp53Ea	0.20854	2.30137e-47
Acp62F	0.24915	2.67512e-53
Acp63F	0.17015	1.72271e-38
Acp65Aa	0.000938911	1
Acp76A	0.0137728	1
Acp98AB	0.212492	2.4135e-51
Acph-1	-0.000785812	0.532393
Acsl	-0.0732217	5.70894e-08
Act57B	0.0142201	1
Act5C	-0.233192	5.49582e-22
Act79B	0.00433777	1
Act88F	-0.00114161	1
Actbeta	0.0123905	1
Actn	-0.131096	5.89887e-18
ACXA	0.159209	5.42805e-34
ACXB	0.0776742	2.11672e-11
ACXD	-0.00412814	1
ACXE	0.0190996	0.163763
Ada	0.025218	1
Ada1-1	-0.0792566	1.21791e-10
Ada1-2	-0.0139319	0.161393
Ada2a	-0.02516	3.1732e-05
Ada2b	-0.0343611	0.00011982
Ada3	-0.0536558	4.62848e-08
AdamTS-A	0.0257256	1
AdamTS-B	0.0155242	1
Adar	-0.155718	5.69298e-18
Adat1	-0.0251733	0.000103025
Adck1	-0.00766021	1
ADD1	-0.17449	6.12015e-20
AdenoK	-0.13961	8.97089e-14
Adf1	-0.0834655	1.7353e-10
Adgf-A	0.0103244	1
Adgf-B	0.130414	7.13225e-22
Adgf-C	0.000117064	1
Adgf-D	0.000379294	1
Adgf-E	0.173041	1.79593e-37
Adh	0	1
Adi1	0.0734467	1
Adk2	-0.214129	7.72747e-18
AdoR	0.00309189	1
adp	0.0505277	1
ADPS	0.07484	4.61483e-08
AdSL	-0.0455828	7.31512e-05
AdSS	-0.11063	2.40443e-07
Aduk	-0.0114809	1
Ady43A	-0.151361	7.30352e-20
Ae2	-0.156145	2.82686e-20
Aef1	-0.1367	2.2665e-12
aft	-0.0510872	7.74324e-06
Afti	0.0371561	1
Ag5r	0.00429747	1
Ag5r2	0	1
AGBE	-0.0361833	0.0427225
AgmNAT	-0.000394385	1
ago	-0.105479	7.89087e-14
AGO2	-0.184354	2.03695e-13
AGO3	-0.600116	8.27572e-78
Agpat1	-0.0217554	0.0504954
Agpat3	0.084066	1
Agpat4	0.00690767	1
agt	-0.151446	6.19837e-16
Ahcy	-0.044718	1
AhcyL1	-0.106436	9.77109e-10
AhcyL2	-0.00152884	1
AIF	0.130059	1
AIMP1	0.0464288	1
AIMP2	-0.0412463	0.0819194
AIMP3	-0.237114	6.5102e-19
Ak6	-0.0742382	1.05414e-07
Akap200	-0.449879	5.74725e-64
Akh	-0.00458127	1
AkhR	0.0211029	1
Akt1	-0.212272	4.34069e-15
al	0.0061276	1
Aladin	-0.0452224	5.84822e-05
AlaRS	-0.195957	2.62195e-14
AlaRS-m	-0.0732458	4.83243e-10
Alas	0.118272	1
alc	0.0482191	1
Aldh-III	-0.0274177	1
Aldh7A1	-0.00335976	1
Alg-2	-0.152079	1.99541e-09
Alg1	-0.088655	2.16896e-05
Alg10	0.0761544	1
Alg11	0.0323968	1
Alg14	0.0430313	1
Alg2	0.00149041	1
Alg3	0.0561917	1
Alg9	-0.0179205	5.9069e-05
Alh	-0.10755	2.33038e-10
alien	-0.173414	1.99772e-13
ALiX	-0.0312684	1
Alk	-0.00180789	1
AlkB	-0.0202477	0.0481582
Alp1	0.00305701	1
Alp10	0.00014682	1
Alp11	0.293005	1.39152e-60
Alp12	-0.00493593	1
Alp13	0.0012172	1
Alp2	-0.00551705	1
Alp4	-0.0309215	0.00390544
Alp5	0.00105959	1
Alp6	0.00406906	1
Alp7	-0.00170038	1
Alp8	0.000603612	1
Alp9	0.00257802	1
alph	-0.336319	6.061e-31
alpha-Cat	-0.243694	1.3602e-19
alpha-Catr	0.00926307	1
alpha-Est1	0.000694375	1
alpha-Est10	-0.00208411	1
alpha-Est2	-0.00445946	1
alpha-Est3	0.278631	1.47887e-21
alpha-Est4	0.0060818	1
alpha-Est5	0.014868	1
alpha-Est6	0.17375	4.56773e-31
alpha-Est7	0.0137311	1
alpha-Est8	0.00682589	1
alpha-Est9	0.0149428	1
alpha-Man-Ia	-0.260132	1.35777e-25
alpha-Man-Ib	-0.0332327	0.0622027
alpha-Man-Ic	-0.00631841	1
alpha-Man-IIa	-0.0365631	0.0112297
alpha-Man-IIb	-0.178908	2.13389e-23
alpha-PheRS	-0.0388929	1
alpha-Spec	-0.429133	3.33696e-52
alpha4GT1	-0.017041	0.523417
alpha4GT2	-0.00366091	1
alphaCOP	-0.157719	2.9495e-16
alphaKap4	0.283903	5.01671e-65
alphaSnap	0.198686	0.00236738
alphaTry	-0.0769825	3.67234e-20
alphaTub67C	-0.0151068	1
alphaTub84D	0.0895471	1
Alr	0.22664	7.01926e-05
alrm	0.00230288	1
Als2	-0.0550299	7.06435e-09
alt	-0.372325	2.50934e-38
aly	0.0596771	1
Ama	0.00258864	1
Amacr	-0.015677	0.062985
amd	0.0227068	1
amn	-0.0167337	0.0905299
Amnionless	0.00196324	1
amon	-0.00432495	1
amos	-0.0055941	1
AMPdeam	0.00894566	1
Amph	-0.0114872	0.0169095
AMPKalpha	-0.0293925	0.170539
Amt	-0.00128944	1
Amun	-0.283684	1.48117e-26
amx	-0.0291004	9.66466e-05
Amy-d	-0.0216158	0.0264017
Amy-p	-0.0163223	1
Amyrel	0	1
ana	0.0451947	0.000149246
ana1	-0.066684	3.81803e-07
ana2	0.0174607	1
ana3	-0.115541	2.34176e-21
Ance	0.167192	7.83336e-25
Ance-2	0	1
Ance-3	-0.000395019	1
Ance-4	0.00246404	1
Ance-5	0.00342413	1
anchor	-0.0481306	5.70324e-10
Andorra	0.173955	8.10268e-37
angel	-0.0786854	0.000401307
Ank2	0.111774	0.000365723
Ankle2	-0.111285	6.8972e-15
Ant2	0.343057	1.64913e-25
antdh	0.000783144	1
Antp	-0.00248727	1
antr	0.001963	1
AnxB10	0.0826021	0.00995962
AnxB11	0.0694307	1
AnxB9	0.106484	1
aop	-0.355484	2.10508e-31
aos	-0.0955647	9.66436e-05
Aos1	-0.301794	6.87712e-25
AOX1	0.0519509	4.70146e-07
AOX2	0.00653754	1
AOX3	0.01151	1
AOX4	0.000280887	1
ap	0.0594079	8.29878e-08
AP-1-2beta	-0.0512325	0.000167097
AP-1gamma	-0.209884	7.36467e-23
AP-1mu	-0.0312917	0.00199621
AP-1sigma	-0.192279	8.47757e-16
AP-2alpha	-0.218005	2.65148e-24
AP-2mu	-0.0412789	0.000143828
AP-2sigma	-0.13891	3.84115e-08
Apc	-0.113061	1.07535e-12
APC10	-0.0463757	0.00143295
Apc2	0.0211399	1
APC4	0.0168057	1
APC7	-0.000994032	1
ApepP	-0.00401463	1
Apf	-0.0906233	6.13167e-05
aph-1	0.0125059	1
aPKC	-0.0961406	1.64549e-09
Apl	0.119226	1
Aplip1	0.00984019	1
apn	0.00146555	1
apolpp	0.259277	1.34492e-14
Apoltp	-0.0237036	1
app	-0.335915	3.551e-34
Appl	-0.150126	3.09099e-12
Aprt	0.0314889	1
Aps	-0.184829	8.52861e-11
apt	-0.0351086	0.28333
AQP	0.0408512	0.00259101
aqrs	0.0150898	1
ara	-0.000145986	1
aralar1	0.0135459	1
Arc2	0.0656367	1
Arc42	0.0123412	1
Archease	-0.070115	4.89918e-06
Arf102F	0.150611	1
Arf51F	-0.128532	2.5761e-09
Arf79F	-0.269081	1.35614e-28
ArfGAP1	-0.10042	2.30587e-09
ArfGAP3	-0.0546782	0.626798
Arfip	0.0947009	1
Arfrp1	0.0574941	1
arg	0.00667722	1
Argk	-0.222192	2.36474e-18
Argl	0.0642798	1
ArgRS	-0.0914137	5.445e-09
ArgRS-m	-0.0568821	1.0572e-10
ari-1	-0.0338913	1
ari-2	-0.0860299	4.60219e-12
Arl1	-0.109663	1.13055e-07
Arl2	0.110013	1
Arl4	-0.0884799	0.0265572
Arl5	-0.0824635	6.44304e-09
Arl6	0.00537202	1
Arl6IP1	-0.120677	8.49814e-05
Arl8	-0.0867056	9.56573e-09
arm	-0.17278	4.84684e-12
armi	0.00114963	1
Arp1	-0.00236789	1
Arp10	-0.0460668	0.000697926
Arp2	-0.103548	6.40383e-10
Arp3	-0.0970887	0.00642431
Arp5	0.0141522	1
Arp6	-0.0377299	0.0524714
Arp8	-0.0490684	1.71001e-07
Arpc1	0.0261477	1
Arpc2	-0.0815605	0.00953427
Arpc3A	-0.00487638	1
Arpc3B	-0.0146609	1
Arpc4	-0.321116	1.39821e-33
Arpc5	0.00793675	1
arr	-0.180307	5.70345e-20
Arr1	0.0164232	1
Arr2	0	1
Ars2	-0.392956	1.81574e-50
Art1	-0.242399	5.33674e-20
Art2	0.0535006	4.01875e-06
Art3	-0.0904381	2.14058e-10
Art4	-0.126097	1.21132e-22
Art6	0.0410496	0.217116
Art7	-0.0153465	0.0251536
Art8	-0.0956635	1.02538e-12
Art9	0.03488	9.91033e-06
Arts	-0.0143519	1
aru	0.0233053	1
Arv1	-0.0459829	4.72472e-05
arx	-0.0379321	0.000321144
ARY	0.11621	6.99301e-19
Asap	-0.100338	1.733e-13
Asator	-0.00250649	1
Asciz	-0.0098532	0.0133755
ase	0.0185637	1
asf1	-0.440679	6.77929e-44
ash1	-0.156194	5.10083e-18
ash2	-0.0623116	0.000416315
Ask1	-0.0884501	2.37277e-11
asl	-0.0474306	0.0559248
AsnRS	-0.138	4.13015e-06
AsnRS-m	-0.010311	0.00308637
AsnS	-0.000499412	0.0425887
asp	-0.187636	3.131e-25
Asph	-0.0583268	9.92477e-08
ASPP	0.0182397	1
AspRS	-0.141414	6.59043e-08
AspRS-m	-0.117873	6.47272e-12
asrij	0.0574717	1
asRNA:ASTR	0.0187829	1
asRNA:CR11538	0.000518861	1
asRNA:CR17025	-0.00128111	1
asRNA:CR30267	0.0555818	5.25584e-07
asRNA:CR31084	7.61864e-05	1
asRNA:CR31429	0.0574845	1.38058e-06
asRNA:CR31514	-0.00047656	1
asRNA:CR31845	0.0895076	7.52211e-17
asRNA:CR31912	0.0822834	5.09557e-11
asRNA:CR32224	0.00420066	1
asRNA:CR32252	0.218458	2.87468e-47
asRNA:CR33945	0.000994794	1
asRNA:CR42254	-0.0449031	0.00227227
asRNA:CR42547	0.0146564	1
asRNA:CR42738	0.0445777	0.00110865
asRNA:CR42742	0.0230903	0.265001
asRNA:CR42743	0.050829	1.90312e-06
asRNA:CR42860	0.00108584	1
asRNA:CR42871	0.00207401	1
asRNA:CR43159	0.0766816	8.35223e-05
asRNA:CR43160	0.273916	1.84171e-54
asRNA:CR43243	0	1
asRNA:CR43257	0.000853204	1
asRNA:CR43259	0.0014246	1
asRNA:CR43299	0.206403	6.97988e-26
asRNA:CR43413	0.0590175	4.382e-11
asRNA:CR43425	-0.00432576	1
asRNA:CR43426	0.160576	1.14866e-31
asRNA:CR43429	0.00748648	1
asRNA:CR43430	0.0515259	1
asRNA:CR43433	0.00596407	1
asRNA:CR43454	0	1
asRNA:CR43460	-0.00863221	1
asRNA:CR43463	0.033854	4.18731e-05
asRNA:CR43464	0.0206051	0.14098
asRNA:CR43465	0.0523408	1
asRNA:CR43466	0.0932945	1.23206e-11
asRNA:CR43467	-0.000616371	1
asRNA:CR43468	-0.00549283	1
asRNA:CR43469	-0.00367356	1
asRNA:CR43470	-0.0001511	1
asRNA:CR43472	0.00162503	1
asRNA:CR43474	0.0192086	0.0403415
asRNA:CR43476	0.0360001	0.000114119
asRNA:CR43477	0.0932387	6.36021e-20
asRNA:CR43478	0	1
asRNA:CR43480	0.035677	0.00117258
asRNA:CR43481	-0.0032177	1
asRNA:CR43609	-0.00305367	1
asRNA:CR43614	-0.176255	2.17885e-41
asRNA:CR43615	0.0101559	1
asRNA:CR43629	-0.00434236	1
asRNA:CR43636	0.0024343	1
asRNA:CR43637	0.234549	1.34891e-42
asRNA:CR43683	0.00107585	1
asRNA:CR43723	-0.00155883	1
asRNA:CR43728	-0.00252717	1
asRNA:CR43730	0.0101077	1
asRNA:CR43735	0.153641	5.14588e-34
asRNA:CR43767	0.00644409	1
asRNA:CR43786	0.0422582	5.09285e-05
asRNA:CR43787	0.00633024	1
asRNA:CR43806	0.00983634	1
asRNA:CR43809	0.00256836	1
asRNA:CR43820	0.0754762	5.4524e-13
asRNA:CR43824	0.0452405	0.0958172
asRNA:CR43833	0.00722418	1
asRNA:CR43842	0.00512719	1
asRNA:CR43864	0.0143683	1
asRNA:CR43865	0.0171149	0.0877197
asRNA:CR43866	-0.00945108	1
asRNA:CR43868	0.146555	1.40194e-28
asRNA:CR43872	0.0286379	0.000568886
asRNA:CR43875	0	1
asRNA:CR43877	0.0243831	0.30485
asRNA:CR43885	0.000151328	1
asRNA:CR43889	0.0831355	1
asRNA:CR43891	-0.00189557	1
asRNA:CR43898	4.84307e-05	1
asRNA:CR43903	0.00995856	1
asRNA:CR43906	-0.0326053	3.25313e-09
asRNA:CR43908	0	1
asRNA:CR43916	0.00402039	1
asRNA:CR43926	0.00205882	1
asRNA:CR43933	0.018353	1
asRNA:CR43936	0.000653321	1
asRNA:CR43944	-0.00474065	1
asRNA:CR43948	-0.00157273	1
asRNA:CR43957	-0.112141	6.66929e-15
asRNA:CR43959	0.00233578	1
asRNA:CR43964	-0.00102804	1
asRNA:CR43971	0.00117722	1
asRNA:CR43979	0.00857965	1
asRNA:CR43981	0.00254073	1
asRNA:CR44018	0.00261968	1
asRNA:CR44019	0.00645466	1
asRNA:CR44020	0.00457158	1
asRNA:CR44021	-0.00105734	1
asRNA:CR44029	-0.0826985	5.85401e-13
asRNA:CR44030	-0.0231864	0.000483626
asRNA:CR44031	0.0354444	1
asRNA:CR44035	-0.0028997	1
asRNA:CR44045	0.196634	1.81359e-40
asRNA:CR44046	-0.00686044	1
asRNA:CR44047	0.00707566	1
asRNA:CR44049	0.0162518	1
asRNA:CR44052	0.0972211	2.73504e-23
asRNA:CR44053	-0.0181659	1
asRNA:CR44054	-0.005228	1
asRNA:CR44062	0	1
asRNA:CR44064	-0.00102266	1
asRNA:CR44065	0.00175845	1
asRNA:CR44067	0.00184527	1
asRNA:CR44069	-0.00529422	1
asRNA:CR44071	0.159243	9.73903e-31
asRNA:CR44083	0.00639946	1
asRNA:CR44087	0.0755214	9.3058e-16
asRNA:CR44093	-0.0103555	0.0762993
asRNA:CR44095	-0.00830203	1
asRNA:CR44106	-0.000802947	1
asRNA:CR44107	0	1
asRNA:CR44108	0.000171115	1
asRNA:CR44114	-0.000513353	1
asRNA:CR44115	0.0428517	1.76018e-06
asRNA:CR44116	0.026655	0.727213
asRNA:CR44119	-0.0151829	0.0815131
asRNA:CR44124	0.0058345	1
asRNA:CR44130	0.00546278	1
asRNA:CR44134	0.0628212	6.03391e-11
asRNA:CR44137	0.00567949	1
asRNA:CR44144	0.17999	4.93585e-35
asRNA:CR44147	0.0609074	1.51438e-07
asRNA:CR44155	0.00850656	1
asRNA:CR44160	0.0809678	4.29192e-13
asRNA:CR44165	0.0075222	1
asRNA:CR44168	-0.00346679	1
asRNA:CR44169	-0.010833	1
asRNA:CR44176	0.118757	3.34363e-22
asRNA:CR44179	0.0598821	1
asRNA:CR44181	0.00105959	1
asRNA:CR44192	-0.00108557	1
asRNA:CR44201	0.0489503	0.928861
asRNA:CR44205	0.0601328	5.84223e-09
asRNA:CR44207	0.205377	6.36576e-43
asRNA:CR44224	0.0618263	6.60477e-11
asRNA:CR44228	0.0213766	0.171359
asRNA:CR44235	0.0331847	0.00368016
asRNA:CR44237	-0.0318873	0.000685464
asRNA:CR44238	0.00710764	1
asRNA:CR44266	0.0812942	2.15615e-16
asRNA:CR44275	0.0124528	1
asRNA:CR44287	0.160972	8.91436e-31
asRNA:CR44291	-0.00764742	1
asRNA:CR44293	0.203477	2.97571e-39
asRNA:CR44297	0	1
asRNA:CR44304	0.16697	2.77607e-39
asRNA:CR44321	0.000173359	1
asRNA:CR44340	0.0141044	1
asRNA:CR44351	0.0277504	0.00478909
asRNA:CR44367	-0.000621676	1
asRNA:CR44368	-0.00384034	0.185974
asRNA:CR44372	0.0117812	1
asRNA:CR44374	0	1
asRNA:CR44375	0.000421686	1
asRNA:CR44381	-0.00691219	1
asRNA:CR44382	-0.00462233	1
asRNA:CR44386	0.0126461	1
asRNA:CR44390	-0.00135459	1
asRNA:CR44416	0.280218	7.45823e-68
asRNA:CR44427	0.0718055	4.86248e-13
asRNA:CR44429	0.0082505	1
asRNA:CR44431	0.157672	3.54841e-28
asRNA:CR44509	0	1
asRNA:CR44512	-0.00136997	1
asRNA:CR44592	0.00420299	1
asRNA:CR44599	0.0117534	1
asRNA:CR44600	0.0610309	6.92674e-08
asRNA:CR44653	0.00280085	1
asRNA:CR44690	0.00135715	1
asRNA:CR44703	0.0242183	0.00906703
asRNA:CR44704	0.00274312	1
asRNA:CR44724	0.00202595	1
asRNA:CR44793	-0.0096896	1
asRNA:CR44806	-0.00156103	1
asRNA:CR44807	-0.00157453	1
asRNA:CR44818	0.00243775	1
asRNA:CR44840	0.00151457	1
asRNA:CR44841	0.000941284	1
asRNA:CR44843	0.0136422	1
asRNA:CR44847	0.0734866	3.26903e-11
asRNA:CR44849	0.0172406	0.0688008
asRNA:CR44850	0.00954789	1
asRNA:CR44866	-0.000552346	1
asRNA:CR44873	-0.000386384	1
asRNA:CR44891	-0.00142717	1
asRNA:CR44892	0.000979408	1
asRNA:CR44894	-0.095362	6.59709e-09
asRNA:CR44896	0	1
asRNA:CR44897	0.0111914	1
asRNA:CR44907	-1.6732e-05	1
asRNA:CR44910	-0.00223184	1
asRNA:CR44911	0.133566	8.51438e-20
asRNA:CR44958	-0.00251536	1
asRNA:CR44959	-0.000224803	1
asRNA:CR44960	-0.0134345	0.0956286
asRNA:CR44961	0.00266715	1
asRNA:CR44962	-0.011441	0.006783
asRNA:CR44968	-4.19441e-05	1
asRNA:CR44969	0.090618	1.96878e-05
asRNA:CR44972	0.00103079	1
asRNA:CR44975	0.00281448	1
asRNA:CR44976	0.00882088	1
asRNA:CR44981	0.0217216	1
asRNA:CR44982	0.016726	1
asRNA:CR44984	2.02232e-05	1
asRNA:CR44987	-0.00714447	1
asRNA:CR44989	0.0483224	0.125499
asRNA:CR44990	0.0365949	0.00117473
asRNA:CR44992	0.00216731	1
asRNA:CR44995	0.0257347	0.0367374
asRNA:CR44996	-0.00369976	1
asRNA:CR44998	0.000485953	1
asRNA:CR45000	-0.0206975	0.0269241
asRNA:CR45001	0.00332182	1
asRNA:CR45007	-0.00415723	1
asRNA:CR45008	-0.000541105	1
asRNA:CR45009	0.00287884	1
asRNA:CR45015	0.165106	1.07155e-34
asRNA:CR45016	0.281674	3.20564e-56
asRNA:CR45024	0	1
asRNA:CR45028	-0.00240617	1
asRNA:CR45041	0.00665894	1
asRNA:CR45042	0.0276639	1
asRNA:CR45044	0.0266807	0.0390625
asRNA:CR45046	0.0118948	1
asRNA:CR45053	0.0658782	2.71019e-12
asRNA:CR45056	0.208355	2.77266e-42
asRNA:CR45104	0.053115	1.62509e-07
asRNA:CR45108	-0.00957266	1
asRNA:CR45121	0.00342164	1
asRNA:CR45124	0.00143972	1
asRNA:CR45126	-0.00342868	1
asRNA:CR45129	0.0175001	1
asRNA:CR45130	0.0104548	1
asRNA:CR45131	0.000900078	1
asRNA:CR45132	0.0113874	1
asRNA:CR45133	0.0043263	1
asRNA:CR45134	-0.002619	1
asRNA:CR45135	0.0120119	1
asRNA:CR45136	-0.016155	0.000263151
asRNA:CR45137	-0.00126579	1
asRNA:CR45139	-0.00273744	1
asRNA:CR45140	-0.00897247	1
asRNA:CR45141	0.00391139	1
asRNA:CR45142	-0.000453797	1
asRNA:CR45143	0.0029422	1
asRNA:CR45144	0.000887817	1
asRNA:CR45145	0.0160681	1
asRNA:CR45146	0.0170105	1
asRNA:CR45149	-0.00501341	1
asRNA:CR45151	0.025018	1
asRNA:CR45152	0.00541388	1
asRNA:CR45160	0.00922853	1
asRNA:CR45161	0	1
asRNA:CR45162	0.00240964	1
asRNA:CR45163	0	1
asRNA:CR45164	-0.0115015	0.30106
asRNA:CR45167	0.0211836	0.0248076
asRNA:CR45171	0.00379063	1
asRNA:CR45175	0.00231367	1
asRNA:CR45182	0.0327094	0.0189168
asRNA:CR45185	-0.00378279	1
asRNA:CR45189	-0.0702761	1.38796e-14
asRNA:CR45190	0.0231447	1
asRNA:CR45192	0.00113595	1
asRNA:CR45195	0.000962513	1
asRNA:CR45198	0.014578	1
asRNA:CR45202	0.155927	1.26702e-24
asRNA:CR45205	0.0060411	1
asRNA:CR45208	-0.00497876	1
asRNA:CR45209	0.000594214	1
asRNA:CR45210	0.000174633	1
asRNA:CR45213	-0.00191238	1
asRNA:CR45214	0.00387311	1
asRNA:CR45257	0.0593007	3.16662e-12
asRNA:CR45260	0.0528802	5.48938e-05
asRNA:CR45264	-0.000561234	1
asRNA:CR45268	0.00167369	1
asRNA:CR45270	-0.00390364	1
asRNA:CR45271	0.11688	6.72641e-24
asRNA:CR45272	-7.09897e-05	1
asRNA:CR45275	0.00238211	1
asRNA:CR45281	0.00145987	1
asRNA:CR45305	0.0227243	0.0504654
asRNA:CR45326	0.0959343	1.76632e-14
asRNA:CR45330	0	1
asRNA:CR45341	0.000903434	1
asRNA:CR45342	0	1
asRNA:CR45343	0.00440712	1
asRNA:CR45350	0.00689681	1
asRNA:CR45366	0.00514377	1
asRNA:CR45367	0.033712	0.00010358
asRNA:CR45371	0.00121415	1
asRNA:CR45376	0.000414901	1
asRNA:CR45384	0.00325818	1
asRNA:CR45396	-0.00680408	1
asRNA:CR45397	0.00212581	1
asRNA:CR45445	-0.000656794	1
asRNA:CR45466	0.000831314	1
asRNA:CR45467	0.00594625	1
asRNA:CR45468	0.00176192	1
asRNA:CR45469	-0.000586775	1
asRNA:CR45479	-0.0042149	0.495063
asRNA:CR45481	-0.0386716	0.0351257
asRNA:CR45485	-0.0155798	1
asRNA:CR45501	-0.00255802	1
asRNA:CR45518	0.000247953	1
asRNA:CR45520	0.0146368	1
asRNA:CR45525	0.00108807	1
asRNA:CR45528	-0.00387206	1
asRNA:CR45535	0	1
asRNA:CR45538	0.0581524	5.16039e-07
asRNA:CR45549	0.0347813	1
asRNA:CR45600	0.1218	0.000277688
asRNA:CR45601	-0.000257634	1
asRNA:CR45604	0.00487059	1
asRNA:CR45611	-0.000346835	1
asRNA:CR45612	-0.00334766	1
asRNA:CR45620	-0.0113276	1
asRNA:CR45621	0.00533755	1
asRNA:CR45623	0.0023827	1
asRNA:CR45629	-0.002966	1
asRNA:CR45648	0.00877389	1
asRNA:CR45663	0.00245504	1
asRNA:CR45682	-0.00105509	1
asRNA:CR45683	0.00241332	1
asRNA:CR45712	-0.0017909	1
asRNA:CR45713	-4.7935e-05	1
asRNA:CR45714	0.000476345	1
asRNA:CR45715	-0.0123201	0.251271
asRNA:CR45738	0.00854299	1
asRNA:CR45778	0.0420679	1
asRNA:CR45789	0.000130447	1
asRNA:CR45797	0.0712946	1.12047e-09
asRNA:CR45798	0.0131657	1
asRNA:CR45800	0.000640129	1
asRNA:CR45801	0.012765	1
asRNA:CR45802	-0.000189876	1
asRNA:CR45804	0.0145879	1
asRNA:CR45806	0.00759938	1
asRNA:CR45807	-0.0010143	1
asRNA:CR45812	0.291523	3.0958e-56
asRNA:CR45813	0.00984605	1
asRNA:CR45814	0.0316543	9.30768e-05
asRNA:CR45815	0.0167697	1
asRNA:CR45818	0.0849519	2.05361e-11
asRNA:CR45822	0.000760192	1
asRNA:CR45827	0.0402063	1.00769e-05
asRNA:CR45828	0.00289491	1
asRNA:CR45829	0.000656218	1
asRNA:CR45830	0.00202203	1
asRNA:CR45831	-0.00314109	1
asRNA:CR45832	0.118221	2.87225e-19
asRNA:CR45834	0.255398	2.28678e-58
asRNA:CR45835	-0.0047777	1
asRNA:CR45865	0.00827119	1
asRNA:CR45867	0.000429215	1
asRNA:CR45868	-0.000868582	1
asRNA:CR45869	-0.000667876	1
asRNA:CR45870	0.00180208	1
asRNA:CR45871	0.00104574	1
asRNA:CR45873	-0.00617136	1
asRNA:CR45874	0.00315608	1
asRNA:CR45875	-0.0019829	1
asRNA:CR45882	0.0107412	1
asRNA:CR45885	0.00162577	1
asRNA:CR45886	0.210674	8.25686e-40
asRNA:CR45889	-0.00728828	1
asRNA:CR45890	0.00219856	1
asRNA:CR45891	-0.00292008	1
asRNA:CR45892	-0.000869413	1
asRNA:CR45894	0.000973509	1
asRNA:CR45895	0.00636932	1
asRNA:CR45896	0.0116165	1
asRNA:CR45907	-0.0120917	1
asRNA:CR45908	0.00145954	1
asRNA:CR45909	0.000123171	1
asRNA:CR45912	0.00314793	1
asRNA:CR45924	-0.00175656	1
asRNA:CR45925	0.00230066	1
asRNA:CR45926	0.0569355	1
asRNA:CR45927	0.0734238	8.08776e-06
asRNA:CR45928	0.0131958	1
asRNA:CR45929	0.00267362	1
asRNA:CR45943	0.0211788	1
asRNA:CR45944	-0.0108	1
asRNA:CR45951	-0.00303369	1
asRNA:CR45952	0.00537135	1
asRNA:CR45955	0.0164818	1
asRNA:CR45960	0.147043	1.13227e-30
asRNA:CR45968	0.120531	8.07778e-20
asRNA:CR45969	-9.15439e-05	1
asRNA:CR45970	-0.00366344	1
asRNA:CR45974	0.0158935	1
asRNA:CR45995	0.00612221	1
asRNA:CR45999	0.0102567	1
asRNA:CR46005	0.00715031	1
asRNA:CR46012	0.0735282	1.28727e-13
asRNA:CR46018	0.00312706	1
asRNA:CR46020	0.0112303	1
asRNA:CR46029	0.0027647	1
asRNA:CR46033	0.010001	1
asRNA:CR46034	0.000851331	1
asRNA:CR46038	0.013326	1
asRNA:CR46044	0.00267726	1
asRNA:CR46045	-0.00166715	1
asRNA:CR46047	0.0101722	1
asRNA:CR46048	0.0063758	1
asRNA:CR46049	0.0073365	1
asRNA:CR46050	0.200404	1.18664e-42
asRNA:CR46054	0.0300971	0.00041377
asRNA:CR46055	-0.0106318	1
asRNA:CR46058	-5.67022e-05	1
asRNA:CR46065	0.0131865	1
asRNA:CR46066	0.103087	1.53181e-24
asRNA:CR46067	0.00716314	1
asRNA:CR46068	0.0148623	1
asRNA:CR46069	0.0155352	1
asRNA:CR46070	0.00689537	1
asRNA:CR46071	-9.12414e-05	1
asRNA:CR46081	-0.000140671	1
asRNA:CR46082	0.0030246	1
asRNA:CR46089	0.00987239	1
asRNA:CR46091	0.138889	1.47233e-27
asRNA:CR46092	0.0167238	0.849299
asRNA:CR46093	-0.00781769	1
asRNA:CR46096	0.00540835	1
asRNA:CR46097	-0.0148931	9.36144e-05
asRNA:CR46099	0.00761152	1
asRNA:CR46101	0.0260203	0.0989224
asRNA:CR46104	0.0288685	1
asRNA:CR46105	0.0298863	1
asRNA:CR46107	-0.010856	0.00292783
asRNA:CR46109	0.0132816	1
asRNA:CR46128	0.0449852	0.152683
asRNA:CR46133	0.00124766	1
asRNA:CR46134	0.0207206	0.272427
asRNA:CR46135	-0.00883723	1
asRNA:CR46136	0.0404993	0.00030519
asRNA:CR46137	0.000263475	1
asRNA:CR46138	0.0237155	0.000352244
asRNA:CR46139	0.00239354	1
asRNA:CR46140	0.00547808	1
asRNA:CR46144	0.000554495	1
asRNA:CR46145	0.0537037	5.46097e-11
asRNA:CR46195	0.000670918	1
asRNA:CR46251	0.00303572	1
asRNA:CR46255	0.0348849	0.0110645
asRNA:CR46256	0.0137582	1
asRNA:CR46261	0.0205007	1
asRNA:CR46262	0.0131659	1
asRNA:CR46263	-0.00123986	1
asRNA:CR46264	0.0121479	1
asRNA:CR46266	0.0796994	4.15441e-14
asRNA:CR46269	-0.000648619	1
asRNA:CR46354	0.000917631	1
asRNA:CR46452	0.0026533	1
asRNA:CR46453	0.00865141	1
asRNA:CR46469	0.000411686	1
asRNA:CR46470	0	1
asRNA:CR46471	-0.00175908	1
asRNA:CR46473	0.00632588	1
asRNA:CR46479	0.00180037	1
asRNA:CR46484	-0.0173188	0.712765
asRNA:CR46485	-0.00503116	1
asRNA:CR46486	0.0182483	1
asRNA:CR46487	-0.044808	5.98621e-10
asRNA:Eig63F-2	9.10207e-05	1
asRNA:TS15	0.00692762	1
Ass	0.00794197	1
ast	0.0279458	2.54909e-09
AstA	0.00224374	1
AstA-R1	0.0365154	1
AstA-R2	0.00729611	1
AstC	0.000760877	1
AstC-R1	0.00133711	1
AstC-R2	-0.0047121	1
AstCC	0.0240994	1
asun	-0.0192523	0.0121455
Atac1	-0.0224955	0.000679097
Atac2	-0.0471606	1.23397e-08
Atac3	-0.149551	3.64223e-14
ATbp	0.000336307	1
Ate1	0.0212268	1
Atet	0.028892	1
Atf-2	0.0233594	1
Atf3	-0.0352456	0.0398977
Atf6	-0.165095	1.34714e-16
Atg1	-0.247195	3.80092e-24
Atg10	-0.0558372	1.20235e-08
Atg101	-0.0524489	2.78833e-10
Atg12	0.0501171	1
Atg13	-0.165949	9.62827e-13
Atg14	-0.0189337	1
Atg16	0.0830943	1
Atg18a	-0.064156	9.58966e-05
Atg18b	0.0899255	1
Atg2	-0.139291	8.99668e-21
Atg3	-0.00262817	1
Atg4a	-0.0606526	9.02988e-07
Atg4b	-0.0577097	4.53259e-10
Atg5	-0.00997648	0.0198781
Atg6	-0.0825048	1.57504e-11
Atg7	-0.0364515	0.000903869
Atg8a	-0.0606189	1
Atg9	-0.0755137	7.41469e-09
atilla	-0.00764825	1
atk	0.0139555	1
atl	-0.0666978	0.311821
atms	-0.00906026	1
ato	4.60738e-05	1
Atox1	0.236278	0.00122627
ATP6AP2	0.0877411	1
ATP7	0.116903	1
ATP8B	0.0363975	1
Atpalpha	-0.121329	7.8776e-10
ATPCL	-0.100363	1.94374e-07
ATPsynbeta	-0.162404	2.97959e-08
ATPsynbetaL	0.172642	7.5767e-08
ATPsynC	-0.222532	5.75327e-28
ATPsynCF6	0.00291237	1
ATPsynD	-0.0459044	1
ATPsyndelta	-0.0798635	1
ATPsynE	-0.0617443	1
ATPsynepsilonL	-0.145723	2.1653e-07
ATPsynF	0.145691	0.000315945
ATPsynG	-0.0221269	1
ATPsyngamma	-0.0184489	1
ATPsynO	-0.127417	5.01111e-05
AttA	-0.0342848	0.00466056
AttB	-0.0260147	1
AttC	0.00205484	1
AttD	-0.00908587	1
Atu	-0.21215	6.51086e-22
Atx-1	0.010867	1
Atx2	-0.291096	7.36345e-27
Atxn7	-0.0131759	0.0863309
aurA	-0.0144659	1
aurB	-0.251478	8.123e-25
aust	0.104723	6.12299e-21
aux	-0.0628946	1.92097e-05
ave	0.179435	1
Aven	0.0128405	1
awd	-0.29611	1.02345e-35
Awh	0.0246968	0.415087
axed	0.249489	1.90552e-52
Axn	-0.309735	1.53126e-32
axo	0.0591351	2.18549e-05
Axs	0.0117232	1
Axud1	-0.289024	2.49924e-26
az2	-0.088157	2.85399e-11
b	0.000481899	1
B-H1	-0.000156519	1
B-H2	0.0634597	5.49986e-12
B4	-0.22106	1.4257e-18
B52	-0.298701	5.69128e-32
b6	0.000790844	1
B9d1	-0.095509	1.78211e-16
bab1	-0.0101115	1
bab2	-0.0339071	2.76359e-05
babo	-0.302567	1.03494e-33
babos	0.0246648	1
Bacc	-0.226576	1.79506e-21
Bace	-0.00901347	1
baf	-0.246691	1.51547e-22
bai	0.191531	1.49575e-06
Balat	0.00531987	1
Baldspot	-0.532502	2.75725e-72
ball	-0.132971	7.87976e-05
bam	-0.432097	3.5779e-62
bap	0	1
Bap111	-0.0537255	1.37276e-05
Bap170	-0.146755	2.34671e-12
Bap55	-0.220039	6.00731e-20
Bap60	-0.129426	2.92747e-10
barc	-0.116707	3.74649e-08
bark	0.0100176	1
barr	0.0643137	1
baz	-0.338351	1.59333e-37
bbc	-0.185345	3.00005e-11
bbg	0.0455817	1
BBS1	0.00531285	1
BBS4	0.0260741	0.17119
BBS5	-0.000889272	1
BBS8	0.00514228	1
BBS9	0.00155589	1
bbx	-0.00704288	1
bc10	-0.0045135	1
BCAS2	-0.152488	1.10231e-10
bcd	-0.00375835	1
bchs	-0.00486496	0.0292544
BCL7-like	-0.0687301	7.06344e-08
bcn92	-0.0412306	1
Bdbt	-0.128788	4.58497e-10
bdg	-0.0912893	3.77813e-05
bdl	0.0327743	1
Bdp1	-0.0536504	5.17628e-05
be	-0.0521225	0.000143985
BEAF-32	-0.100252	1.88443e-06
beag	-0.00986482	1
beat-Ia	9.15191e-05	1
beat-Ib	0.0340935	1
beat-Ic	0.0166712	1
beat-IIa	-0.00436233	1
beat-IIb	-0.00442401	1
beat-IIIb	0.00998403	1
beat-IIIc	-0.160637	0.190461
beat-IV	-0.0139243	1
beat-Va	0.00130774	1
beat-Vb	0.011594	1
beat-Vc	-0.0028796	1
beat-VI	0.01657	1
beat-VII	-0.00400924	1
beg	-0.111243	2.4441e-10
bel	-0.137603	8.78369e-09
Bem46	0.0133821	1
ben	-0.319653	9.42661e-33
Best1	0.0383044	1
Best2	0.00514343	1
Best3	0.0887735	2.28287e-14
Best4	0.0750117	1.59424e-11
Bet1	0.0728518	1
Bet3	0.0512863	1
Bet5	-0.0739511	1.80893e-11
beta-Man	-0.00493261	1
beta-PheRS	-0.00904711	1
beta-Spec	-0.133683	4.52477e-08
beta'COP	-0.199494	1.51281e-17
beta3GalTII	-0.0521615	0.00013921
beta4GalNAcTA	-0.0144893	0.30338
beta4GalNAcTB	-0.0455829	0.00024227
beta4GalT7	0.0344899	1
betaCOP	-0.0693307	3.25187e-06
betaggt-I	-0.0424458	0.000352451
betaggt-II	0.0502076	1
betaGlu	-0.053082	5.6093e-09
betaNACtes1	0.0629249	0.142786
betaNACtes2	0.179413	0.00026247
betaNACtes3	-0.0595126	2.31043e-05
betaNACtes4	0.16242	2.51675e-06
betaNACtes6	0.0087341	1
betaTry	-0.0289051	1.23743e-07
betaTub56D	-0.488563	2.5893e-62
betaTub60D	0.202079	0.0854507
betaTub97EF	0.00755542	1
BG642163	0.0114556	1
BG642167	0.0396711	2.90924e-06
BG642312	0.033073	0.00192615
Bgb	-0.108141	6.84541e-09
bgcn	-0.013234	1
bgm	-0.0567932	0.00011177
BHD	-0.0314061	6.17424e-05
bi	-0.00386821	1
bib	-0.00639667	1
BicC	0.0157157	1
bif	-0.09131	9.48771e-11
BigH1	-0.0519107	1
bigmax	-0.106767	3.10988e-11
Bili	0.0492437	1
bin	0.00516807	1
Bin1	-0.206891	3.93998e-15
bip1	0.00879139	1
bip2	-0.352509	2.48976e-41
Bka	-0.129744	1.96563e-07
blanks	0.11582	1
Blimp-1	0.0033883	1
Blm	-0.0672015	2.56487e-06
Blos1	-0.164883	1.63569e-21
Blos2	-0.0380077	6.40516e-05
Blos3	-0.0547159	3.2816e-06
Blos4	-0.11535	1.23972e-15
blot	-0.00186832	1
blow	0.0341613	1
blp	0.105632	1
blw	-0.219622	3.04636e-21
bma	-0.00600608	1
Bmcp	-0.183644	7.81911e-22
bmm	-0.0802324	7.79299e-06
bnb	-0.00994371	1
bnk	0	1
bnl	-0.149107	1.55867e-09
BobA	0	1
boca	-0.173993	2.74706e-11
bocks	-0.079215	2.86931e-11
BOD1	-0.0224025	1
boi	0.00783331	1
BomBc1	0.00229032	1
BomBc2	0.0208277	1
BomBc3	0.0123979	1
BomS1	0.0336606	1
BomS2	0.0585507	1
BomS3	0.0337608	1
BomS4	0.00440596	1
BomS5	0.00248369	1
BomS6	-0.0255197	1
BomT1	0.00388735	1
BomT2	-0.009178	1
BomT3	0.0165723	1
bon	-0.293357	6.3916e-35
bonsai	-0.110266	0.00126919
Boot	-0.0589254	9.63979e-09
bor	0.248343	3.66968e-09
bora	-0.0145185	0.0736891
BORCS5	0.102497	1
BORCS6	0.0456008	1
borr	-0.080249	4.45965e-06
boss	-0.00125529	1
botv	-0.0486383	8.66927e-10
bou	0.0361669	1
bowl	-0.0468626	0.183243
BoYb	-0.0338483	1.58079e-05
br	-0.0644657	0.346323
Br140	-0.0691214	1.51562e-07
brat	-0.511811	4.54857e-69
Brca2	-0.102794	4.70535e-18
Brd	-0.0086677	1
Brd8	-0.0829788	3.92169e-08
Bre1	-0.163778	7.98321e-22
Brf	-0.0733694	7.7924e-09
brk	-0.111766	2.74524e-13
brm	-0.132144	3.77598e-18
Brms1	0.00651209	1
brn	0.00736228	1
Bro	0.00101019	1
brp	0.0225332	1
bru2	0.164132	5.34934e-09
bru3	0.025151	1
Bruce	-0.262763	1.29549e-19
brun	-0.0501131	1.22754e-08
brv1	0.00833617	1
brv2	0.0363454	5.55012e-05
brv3	0.0899877	3.91112e-14
BRWD3	-0.195871	2.78039e-21
brwl	-0.0798749	2.61442e-10
bs	-0.0763356	5.83168e-09
bsf	-0.17716	3.89685e-21
Bsg	-0.396466	6.5959e-51
Bsg25A	0	1
Bsg25D	-0.0788055	1.62584e-13
bsh	0.00106628	1
bsk	-0.0661116	1
bt	-0.00620231	1
BTBD9	0.118611	1
BtbVII	-0.190609	1.68357e-12
btd	0.00127167	1
BthD	-0.171821	2.14439e-14
Btk29A	-0.326363	6.75318e-32
btl	0.0104963	1
btn	0.00560405	1
Btnd	-0.00238615	1
btsz	0.0564435	1
btv	0.0208784	1
btz	-0.0843501	3.06337e-10
Bub1	-0.104613	1.05591e-07
Bub3	-0.18088	4.86111e-13
BubR1	-0.199257	6.13934e-22
Buffy	0.0136226	1
bug	-0.010103	0.0322686
Bug22	0.40562	6.86796e-40
BuGZ	-0.250527	2.88999e-23
bun	-0.471127	3.40308e-59
bur	-0.20276	6.63944e-18
Burs	0	1
bves	-0.154424	6.86567e-15
bw	-0.018361	1
bwa	0.186549	0.096621
Bx	-0.171483	2.79387e-24
Bx42	-0.18305	4.99391e-18
by	0.0178286	1
byn	0.000317081	1
bys	-0.133791	4.71887e-15
c(2)M	-0.0162695	0.00274875
c(3)G	-0.367244	1.03895e-40
c11.1	-0.0214119	8.38311e-06
c12.1	-0.12114	5.84133e-06
c12.2	-0.0296958	0.00314707
C15	0.0121886	1
C1GalTA	-0.132839	5.92828e-17
C3G	-0.0657229	4.69238e-07
C901	1.09778e-05	1
ca	-0.037866	6.77919e-06
Ca-alpha1D	0.00573051	1
Ca-alpha1T	-0.12525	1
Ca-beta	-0.00494984	1
Ca-Ma2d	-0.00838133	1
CaBP1	-0.0921322	0.0539166
cac	-0.342047	1.4184e-33
cact	-0.168809	1.41146e-13
cactin	0.0108566	1
cad	0.114368	5.28395e-16
Cad74A	-0.00769034	1
Cad86C	0.0207899	1
Cad87A	-0.289885	1.54099e-22
Cad88C	-0.000762156	1
Cad89D	0.00366044	1
Cad96Ca	0.00153292	1
Cad96Cb	0.00116763	1
Cad99C	0.0109802	1
CadN	0.0899657	1
CadN2	0.0686304	8.23807e-06
Cadps	-0.169412	1.51246e-21
Caf1-105	-0.12495	4.33418e-19
Caf1-180	-0.419396	2.62576e-58
Caf1-55	-0.43266	7.59861e-52
cag	-0.01858	7.04103e-05
CAH1	0.0476825	1
CAH14	0.143693	1.17808e-29
CAH16	0.00256427	1
CAH2	0.00504961	1
CAH3	-0.162472	2.94622e-25
CAH5	0.00191842	1
CAH6	0.00654631	1
CAH7	0.00471227	1
CAH8	-0.000367956	1
CAH9	0.00221205	1
CAHbeta	0.00191284	1
cal1	-0.152544	7.8499e-15
CalpA	-0.0362224	0.00363715
CalpB	-0.0332203	0.00012362
CalpC	0.0267542	1
Calr	-0.139936	5.14197e-05
Cals	-0.146504	2.2381e-13
Calx	0.149259	2.62578e-19
calypso	-0.0235729	0.112052
Cam	-0.112313	0.000878722
CaMKI	-0.341232	7.51578e-60
Camp	0.00429738	1
Camta	-0.117766	4.63903e-17
can	0.0617644	1
cana	-0.0234818	0.0116148
CanA-14F	-0.061759	0.000180375
CanA1	-0.00458269	1
CanB	-0.00277729	1
CanB2	0.162335	1
Cand1	-0.0424524	1
CAP	0.109079	1.44075e-06
Cap-D2	-0.149855	1.02222e-22
Cap-D3	-0.0821092	4.98845e-11
Cap-G	-0.062086	2.46186e-08
Cap-H2	-0.0811981	2.05029e-11
Capa	-6.24863e-05	1
CapaR	-0.000297595	1
caps	-0.0814432	2.34069e-05
capt	-0.14059	2.13977e-12
car	-0.0811921	8.57653e-09
CARPA	0.00341136	1
CARPB	-0.0566332	4.92626e-07
CarT	0.00598594	1
cas	-0.014333	1
CASK	-0.241609	1.02502e-23
casp	-0.0489386	0.090128
Cat	0.17894	0.214989
cathD	0.110743	1
cato	0.000487383	1
Catsup	0.0925653	1
caup	0.00497497	1
cav	-0.069083	0.000365521
caz	-0.128261	9.02568e-12
cbc	0.00628572	1
Cbl	-0.0617335	0.000455014
CBP	-0.0891638	2.49472e-11
Cbp20	0.0673455	1
Cbp53E	0.0112301	1
Cbp80	-0.177967	5.84071e-26
Cbs	-0.0162756	0.0163765
cbs	0.137306	1
cbt	0.0120191	1
Cby	0.140404	2.34801e-16
Cc2d2a	0.00438777	1
CCAP	0.0319994	1
CCAP-R	0.0150054	1
CCDC151	0.0028306	1
CCDC53	0.224792	1.12345e-08
Ccdc58	-0.0217112	1
Ccdc85	-0.206125	5.49541e-16
CCHa1	0.0279114	1
CCHa1-R	-0.000902691	1
CCHa2	0.00105506	1
CCHa2-R	0.0226234	0.0281838
Cchl	0.1808	1.73416e-05
CCKLR-17D1	1.22146e-05	1
CCKLR-17D3	0.00897878	1
Ccm3	0.0801596	1
Ccn	0.00938018	1
Ccp84Aa	0	1
Ccp84Ab	0	1
Ccp84Ac	-0.000194567	1
Ccp84Ad	-0.000166277	1
Ccp84Ae	-0.000194567	1
Ccp84Af	-0.0021403	1
Ccp84Ag	0.0014917	1
Ccs	-0.151996	7.4835e-21
CCT1	-0.241717	3.48092e-18
CCT2	-0.191543	4.47343e-12
CCT3	-0.400659	4.71978e-51
CCT4	-0.256733	1.97236e-18
CCT5	-0.261234	3.03446e-19
CCT6	-0.183168	2.33404e-13
CCT7	-0.276228	3.12398e-22
CCT8	-0.266554	1.86191e-20
CCY	0.152986	4.11959e-18
Ccz1	0.0214771	1
cd	-0.0118198	1
CD98hc	-0.0294141	0.0206987
Cda4	-0.0120178	0.362329
Cda5	-0.0199918	1
Cda9	0	1
CDase	-0.0105648	1
Cdc16	-0.0526861	3.87097e-08
Cdc23	0.0790962	1
Cdc27	-0.0666218	1
Cdc2rk	-0.0233409	0.00804506
Cdc37	0.107792	1
Cdc42	-0.132004	1.80456e-10
Cdc45	-0.033114	3.86749e-05
Cdc5	-0.0837313	1.75283e-07
CDC50	-0.0443775	0.000112151
Cdc6	-0.264589	1.46759e-37
Cdc7	0.165002	1
Cdep	0.0106773	1
CdGAPr	-0.0304612	1
cdi	-0.212715	1.32213e-14
cDIP	0.0104582	1
Cdk1	-0.203987	3.03298e-13
Cdk12	-0.149043	1.51169e-09
Cdk2	-0.12927	5.35451e-18
CDK2AP1	-0.107491	8.29478e-13
Cdk4	-0.0426783	0.000486448
Cdk5	0.00516044	1
Cdk5alpha	0.0499156	1
Cdk7	-0.127039	2.51488e-12
Cdk8	-0.155547	1.57634e-23
Cdk9	-0.173993	5.5886e-14
cdm	-0.106657	9.72452e-20
Cds	0.131659	1
CecA1	0.0559205	0.0723198
CecA2	-0.069761	8.32598e-11
CecB	-0.0172979	1
CecC	-0.0316637	0.000227335
Ced-12	-0.0704849	2.13199e-13
ced-6	-0.000274922	1
Cen	-0.0307897	0.000115148
CenB1A	-0.0412127	1.10723e-05
CenG1A	-0.102262	2.70268e-13
Cenp-C	-0.203471	7.48274e-27
Cep135	-0.0523008	2.10805e-06
cep290	0.0447003	1
Cep89	0.127642	5.0794e-25
cer	0.0803924	1
Cerk	0.0899369	1
cert	-0.135634	6.39655e-18
cerv	0.00764289	1
Cf2	-0.156795	3.8877e-20
Cfp1	0.00578588	1
CG10000	0	1
CG10005	0.0104725	1
CG10011	-0.161388	1.28603e-16
CG10013	-0.0303986	0.00101823
CG10019	-0.0029279	1
CG10026	0.0243946	1
CG10029	0.00393963	1
CG10031	0.00604066	1
CG10035	-0.000387681	1
CG10038	-0.0176403	0.209706
CG10041	0.0021775	1
CG10050	-0.0292596	0.000345635
CG10051	0.0041329	1
CG10053	0.190465	1
CG10055	0.112686	1
CG10062	0.0492703	7.26326e-05
CG10063	-0.136896	0.00263612
CG10068	-0.0411519	3.75016e-05
CG10073	-0.00128744	1
CG10075	0.110522	1
CG10077	-0.12675	2.60567e-05
CG10081	-0.000134501	1
CG10082	-0.295145	3.30571e-28
CG10086	0.0131437	1
CG10098	-0.0060504	1
CG10104	0.0508139	1.2755e-09
CG10116	-0.00114661	1
CG10132	-0.0027502	1
CG10137	-0.032419	4.69772e-07
CG10139	-0.170746	3.83057e-12
CG10140	-7.32405e-05	1
CG10147	-0.032821	1.19272e-05
CG10151	-0.0799817	2.57358e-11
CG10154	0.00403156	1
CG10163	-0.00165088	1
CG10165	0.0353909	1
CG10166	0.0563932	1
CG10175	-0.00750094	1
CG10182	-0.000564887	1
CG10183	0.000564158	1
CG10184	0.0439883	0.0108412
CG10185	0.00486968	1
CG10189	-0.0132919	0.719904
CG10194	-0.0127465	0.00165309
CG10195	-0.0728835	5.17632e-10
CG10205	0	1
CG10208	0.0264515	1
CG10209	0.00614372	0.133156
CG10211	0.0100754	1
CG10214	-0.0288863	0.306782
CG10222	-0.0344418	1.26856e-06
CG10226	0.00179376	1
CG10232	0.00195487	1
CG10237	0.00781921	1
CG1024	-0.10417	3.28586e-13
CG10257	-0.0328602	0.00148845
CG10264	0.00427706	1
CG10265	-0.0258395	0.0790271
CG10268	0.0672999	1
CG10274	-0.0671588	1.0929e-11
CG10280	0.000109255	1
CG10283	-0.0304426	1
CG10286	-0.122124	3.29012e-08
CG10300	-0.000167848	1
CG10301	0	1
CG10311	0.0575503	1
CG10321	-0.0854003	3.17664e-11
CG10324	-0.160227	2.72666e-19
CG10336	-0.0714881	0.00019389
CG10337	0.00757821	1
CG10338	-0.0274408	0.000932846
CG10339	0.00275015	1
CG10340	-0.0184856	1
CG10341	-0.129461	2.46329e-18
CG10343	0.153753	1
CG10344	0.115124	0.000340851
CG10345	0.0365107	0.00663107
CG10347	0.0405195	1
CG10348	0.0602368	9.18176e-05
CG10352	0.00865576	1
CG10353	0.0717046	1
CG10357	-0.00143447	1
CG10359	0.0124055	1
CG10361	0.0433752	3.69122e-06
CG10362	-9.72257e-05	1
CG10366	0.067747	1
CG10375	-0.102256	0.000324768
CG10376	-0.0873824	2.28071e-11
CG10383	0.164214	1
CG10384	0.00743457	1
CG10395	-0.178211	2.9661e-15
CG10405	-0.0011674	1
CG10413	0.022483	1
CG10418	0.0593636	1
CG10425	0.0144135	1
CG10428	-0.0923102	1.46982e-10
CG10431	-0.0143565	0.00776053
CG10433	0.0220532	1
CG10435	-0.0542414	1.08575e-05
CG10444	-0.0403613	4.18428e-06
CG10445	-0.180106	2.90194e-24
CG10459	0.0809846	1.82773e-13
CG10463	-0.12475	9.40612e-19
CG10465	0.0383597	1
CG10466	-0.0682746	2.31837e-08
CG10467	-0.00988211	1
CG10469	-0.00706103	1
CG10472	-0.0104355	1
CG10474	-0.00104868	1
CG10477	-0.000394663	1
CG10479	0.0189567	1
CG10481	0.0168441	1
CG10483	0.283921	4.98565e-64
CG10486	0.0144842	1
CG10492	0.00893548	1
CG10494	-0.061611	9.95719e-12
CG10495	-0.0403443	7.23331e-06
CG10505	0.00105975	1
CG10508	0.0345432	1
CG10512	0.00570336	1
CG10513	0.00464369	1
CG10514	-0.00110882	1
CG10516	-0.0619605	2.56758e-05
CG10527	0.126855	0.0012058
CG10543	-0.309284	4.12563e-30
CG10550	0.00194423	1
CG10553	-0.00904174	1
CG10555	-0.129104	2.99239e-15
CG10559	-0.000744393	1
CG10560	0.00163947	1
CG10562	-0.00282438	1
CG10565	0.0398533	1
CG10576	-0.0945492	0.108655
CG10581	0.12952	1
CG10584	-0.00575051	0.630917
CG10587	0.00218182	1
CG10588	0.0855471	7.93702e-14
CG10591	-0.00420776	1
CG10597	-0.000768121	1
CG10598	0.00306481	1
CG10602	-0.0369029	0.390044
CG10621	-0.0102519	1
CG10623	0.249501	2.5402e-31
CG10628	-0.0448405	0.00123988
CG10631	-0.0252739	0.0113875
CG10638	-0.0946383	0.00625591
CG10646	-0.0675642	5.15587e-09
CG10650	0.0325178	1
CG10651	0.000979137	1
CG10654	-0.0137456	1
CG10657	-0.0237321	0.049784
CG10660	0.135773	4.17856e-21
CG10663	-0.00153272	1
CG10669	-0.0599739	3.55054e-09
CG10672	-0.0108018	0.013662
CG10674	0.0434968	1
CG10680	-0.00615522	1
CG10681	-0.071273	5.93181e-09
CG10700	0.0233506	0.0227637
CG10702	-0.00306829	1
CG10710	-0.00205855	1
CG10713	-0.0025695	1
CG10725	0.000261554	1
CG10730	0.0261586	0.219798
CG10737	-0.000320954	1
CG10738	-0.0718926	3.12623e-11
CG1074	-0.122615	2.25439e-12
CG10747	-0.0316673	4.85358e-07
CG10748	0.136434	2.40858e-25
CG10752	0.0869624	9.64955e-18
CG10764	0.0327494	1
CG1077	0.00730272	1
CG10778	-0.0221129	0.124752
CG10793	0.160688	5.09879e-30
CG10795	-0.0569223	1.7976e-05
CG10799	-0.0109946	1
CG10801	0.079516	1.72364e-11
CG10802	-0.0383149	7.12406e-06
CG10803	-0.375783	1.36319e-46
CG10804	-0.0156535	1
CG10809	-0.0120678	1
CG10814	-0.00251334	1
CG10853	0.000233906	1
CG10863	0.0519984	1
CG10864	-0.00248878	1
CG10866	0.0439897	1
CG10874	-0.0363102	0.000359312
CG10877	0.00200052	1
CG10887	0.164811	5.08396e-10
CG10898	-0.0136774	0.0732313
CG1090	0.00420167	1
CG10903	-0.0547825	0.000778579
CG10904	-0.0580303	1.68134e-06
CG10907	-0.0028906	0.108124
CG10909	0.0968059	1.48351e-16
CG10910	0.000926034	1
CG10911	0.00357256	1
CG10912	0.00125873	1
CG10914	-0.0682706	5.07819e-09
CG10916	0.031498	1
CG1092	0.0112379	1
CG10927	-0.022798	0.000905428
CG10931	0.150211	2.26301e-28
CG10932	0.0249393	1
CG10936	-0.196665	1.96193e-32
CG10939	-0.0734612	0.000216187
CG10943	-0.00252236	1
CG10948	-0.0594433	2.25268e-06
CG10949	-0.0940957	7.62854e-18
CG10950	0.281602	1.35866e-57
CG10953	-0.000541244	1
CG10959	0.000122836	1
CG10960	0.000138474	1
CG10962	0.00062442	1
CG10969	0.136749	7.5453e-28
CG10970	0.362432	1.09703e-71
CG10973	-0.155676	2.52806e-12
CG10979	-0.112799	6.08569e-14
CG10984	-0.046496	0.00300535
CG10993	0.0941848	2.70839e-11
CG10996	0.155674	1.39935e-30
CG11000	-0.0647925	2.66199e-08
CG11007	0.110612	1
CG11029	-0.0112796	1
CG1103	-0.0198933	1
CG11030	-0.331114	7.41983e-40
CG11034	0.00511626	1
CG11035	0.150773	1
CG11037	0.0129976	1
CG11041	0.000625158	1
CG11044	0.00714546	1
CG1105	-0.0625991	4.22184e-07
CG11050	-0.0760503	1.64446e-12
CG11060	0.14336	1.10542e-31
CG11069	0.012584	1
CG11070	0.0148614	1
CG11073	0.00541976	1
CG11076	-0.294344	5.53403e-32
CG11077	-0.0197021	1
CG11085	-0.0010919	1
CG11089	-0.0496802	2.53825e-10
CG11095	-0.0206533	1
CG11099	0.00677214	1
CG11103	-0.0278774	8.40709e-06
CG11109	-0.0428027	0.000193195
CG11110	0.210377	0.283444
CG11112	0.00862208	1
CG11113	0.00211317	1
CG11122	-0.066534	3.71065e-05
CG11123	-0.137322	2.00421e-17
CG11127	-0.0140908	0.0342757
CG1113	-0.000707741	1
CG11131	-0.000451708	1
CG11134	0.00318966	1
CG11141	0.145757	1
CG11147	0.000238297	1
CG11149	0.00952058	1
CG11151	0.0560853	1
CG11155	-0.0124428	1
CG11158	0.00576887	1
CG11159	0	1
CG1116	0.0129016	1
CG11162	0.00096782	1
CG11164	-0.059423	5.6944e-10
CG11168	0.0211746	1
CG11170	-0.060645	6.64723e-08
CG11178	-0.0313984	0.00542921
CG11180	-0.430176	6.70705e-57
CG11191	0.000144263	1
CG11192	0.000366817	1
CG11200	-0.0722619	1.33126e-13
CG11211	0.000542546	1
CG11227	0.131121	3.46758e-24
CG11236	0.0103716	1
CG1124	0.00377474	1
CG11241	-0.0193929	0.364955
CG11247	-0.0905518	2.41694e-10
CG11248	0.0452463	1
CG11249	0.17057	1.20102e-34
CG11257	-0.00983391	0.049575
CG11262	0.184207	1.66247e-35
CG11263	-0.00747252	1
CG11267	-0.0786605	0.118493
CG11269	0.23301	9.33861e-48
CG11275	0.0548329	1
CG11279	0.103264	1
CG1129	-0.0791205	4.71976e-08
CG11294	0.296389	1.00915e-56
CG11300	0.00473259	1
CG11307	-0.0505341	5.14033e-08
CG11309	-0.0631864	2.2246e-12
CG11313	0.00145579	1
CG11317	0.000196645	1
CG11318	-0.00139208	1
CG11319	0.0147312	1
CG11322	0.128969	2.42661e-25
CG11334	-0.0224171	0.00182594
CG11342	-0.00887425	0.0532364
CG11345	0	1
CG11349	0	1
CG11350	0	1
CG11353	0.0123922	1
CG11356	0	1
CG11357	-0.055851	1.8558e-05
CG11360	-0.221688	2.86508e-19
CG11367	-0.0597118	0.000142111
CG11368	0.00211319	1
CG11370	-0.000432084	1
CG11374	0.0116453	1
CG11377	-0.0449958	2.37211e-08
CG11378	-0.00441906	1
CG1138	0.294614	4.16613e-63
CG11380	-0.00200937	1
CG11381	0.000220752	1
CG11382	-0.00443909	1
CG11384	-0.000642792	1
CG1139	0.00295259	1
CG11391	0.000449143	1
CG11396	0.0522953	1
CG11398	-0.00911729	0.272874
CG11399	-0.0729845	9.35406e-14
CG11400	0.022925	1
CG11403	-0.0945445	1.55305e-16
CG11406	0.000704652	1
CG11407	0.000505015	1
CG11409	-0.0304804	2.78813e-05
CG11413	-0.00407225	1
CG11414	-0.0354451	1
CG11417	-0.232217	7.7131e-31
CG1142	-0.0905244	8.42568e-05
CG11425	0.00114579	1
CG11426	0.000896032	1
CG1143	-0.0203719	0.244562
CG11436	-0.0183532	0.00175638
CG11437	0.00559034	1
CG11438	0.0948846	3.08594e-16
CG11444	0.224332	1.36594e-05
CG11447	-0.0837953	4.5408e-12
CG11449	0.000170414	1
CG11453	0.000229863	1
CG11454	0.0784076	1
CG11456	-0.119544	1.57359e-13
CG11458	0.000293237	1
CG11459	-0.000764584	1
CG11470	0.00129664	1
CG11474	0.265674	7.61135e-09
CG11475	0.200496	1.66384e-29
CG11498	-0.00543553	1
CG11504	-0.0454943	4.70317e-06
CG11523	-0.132011	2.18521e-10
CG11529	0.00173654	1
CG11537	0.158463	1
CG11539	0.051342	1
CG11550	-7.12964e-05	1
CG11555	-0.08263	1.37036e-05
CG11560	-0.0383749	4.52687e-10
CG11563	-0.186146	9.76443e-23
CG11570	-9.91867e-05	1
CG11581	0.000256474	1
CG11583	-0.235488	1.12257e-22
CG11584	0	1
CG11585	0	1
CG11586	0.0711672	1
CG11590	0.0222203	1
CG11593	-0.105414	4.27001e-11
CG11594	0.0673426	1.68717e-06
CG11596	-0.0520415	0.00805313
CG11597	0.0803348	1
CG11598	0.0058408	1
CG11600	0.00149652	1
CG11601	0.123093	1
CG11608	-0.00332296	1
CG1161	0.00487387	1
CG11617	-0.00753294	1
CG11619	0.000343173	1
CG11626	-0.00460813	1
CG11629	0.0805994	2.82453e-17
CG11630	0.125177	3.19985e-30
CG11634	0.322177	2.41758e-66
CG11638	-0.0522408	1.34522e-05
CG11655	-0.00316186	1
CG11658	-0.108181	6.45749e-10
CG11659	0.00119379	1
CG11664	-0.00265991	1
CG11668	0.0037795	1
CG11670	0.00194148	1
CG11672	-0.000519408	1
CG11674	-0.00142918	1
CG11679	0.0288576	1
CG11686	-0.0042253	1
CG11693	0.000494466	1
CG11694	0.32978	2.4682e-73
CG11695	-0.00841295	0.0135471
CG11696	-0.027917	0.000198029
CG11698	0.13816	1.22345e-26
CG11699	-0.093829	0.000634824
CG11700	0.137169	0.000398687
CG11710	0.0455983	1
CG11714	0.000963074	1
CG1172	0.06738	1
CG11723	-0.0440204	3.23196e-06
CG11737	0.0275919	1
CG11741	-0.000203676	1
CG11752	-0.142359	2.62611e-07
CG11753	-0.0358479	0.00322862
CG11755	-0.0443885	0.0416562
CG11760	-0.00368718	1
CG11768	0	1
CG11771	0.018691	1
CG11777	-0.0136953	0.192231
CG11779	0.0653138	1
CG11786	0.00893785	1
CG11788	-0.0629565	1.15354e-08
CG11790	0.115442	1
CG11791	-0.0993118	0.000249425
CG11807	0.0853968	1
CG11808	-0.0665098	1.22661e-08
CG11811	-0.171879	6.3618e-16
CG11815	0.295113	1.57487e-62
CG11816	0.00870911	1
CG11825	-0.0476105	1.29374e-08
CG11828	-0.000986935	1
CG11835	0.000112605	1
CG11836	0.00445152	1
CG11837	-0.192959	6.25677e-25
CG11839	-0.0508217	3.11982e-05
CG11841	0.00158742	1
CG11842	-0.00497861	1
CG11843	0.000575068	1
CG11852	-0.00615049	1
CG11854	-0.000791721	1
CG11857	0.0853506	1
CG11858	-0.0840092	0.180484
CG11865	0.00138085	1
CG11873	-0.343803	1.58826e-32
CG11878	-0.00208804	1
CG11882	0.0166045	1
CG11883	-0.0589957	2.47672e-07
CG11892	-0.00199275	1
CG11893	-0.00252787	1
CG11898	0.00342836	1
CG11899	0.0211182	1
CG11902	0.0054203	1
CG11905	0.00527448	1
CG11906	-0.0350038	7.25408e-05
CG11911	0.00185311	1
CG11912	0.00790302	1
CG11920	-0.132649	1.03308e-17
CG11927	0.163283	1
CG11929	0.259031	3.47442e-05
CG11951	-0.000182345	1
CG11961	0.0113064	1
CG11964	-0.117437	4.34196e-06
CG11970	-0.00793491	0.078856
CG11975	-0.0776424	5.28517e-09
CG11977	-0.00150509	1
CG11980	-0.131389	1.02194e-12
CG11983	0.0522618	1
CG11986	0.00881006	1
CG11997	-0.00209765	1
CG11999	-0.0820144	0.000635735
CG12003	0.00119472	1
CG12004	0.0306884	1
CG12007	-0.0550368	0.000107229
CG12009	0.0328542	0.00407762
CG12010	-0.055463	1.73006e-07
CG12011	0.000608348	1
CG12012	-0.0871006	6.76102e-10
CG12017	0.073935	1.70021e-15
CG12024	0.00529815	1
CG12025	-0.0442459	1
CG12038	0.156531	0.00428529
CG12054	-0.256358	2.08199e-22
CG12056	0.0259669	1
CG12057	-0.0032436	1
CG12061	0.115445	1.35857e-06
CG12065	-0.104517	9.70813e-18
CG12071	-0.0319526	0.508923
CG12075	-0.0024495	1
CG12078	0.249924	1.30952e-50
CG1208	0.0161545	1
CG12081	0.0333641	1
CG12084	-0.0355698	0.0352688
CG12091	-0.022866	1
CG12093	-0.00669311	1
CG12096	0.0229456	1
CG12099	0.0373646	1
CG12104	0.0865977	1
CG12105	-0.00909488	1
CG12106	-0.0643369	7.03419e-09
CG12107	0.324872	2.37983e-14
CG12111	0.216308	4.50195e-24
CG12112	0.0220784	1
CG12115	0.00546499	1
CG12116	-0.0228283	0.0469781
CG12121	-0.0369347	0.000129899
CG12123	0.305703	2.40155e-23
CG12128	-0.00729977	1
CG12129	-0.0665139	0.00191511
CG1213	0.00599653	1
CG12133	0.00237043	1
CG12134	-0.0893158	3.53673e-07
CG12155	-0.023862	0.0239076
CG12158	0	1
CG12159	-0.0161499	1
CG12163	-0.115607	0.0125976
CG12164	0.000158174	1
CG12170	0.042659	1
CG12171	-0.0193002	0.463706
CG12173	-0.0068871	1
CG12177	-0.00220198	1
CG12179	0.213237	0.00117565
CG1218	-0.0358688	4.67481e-05
CG12182	-0.0115188	0.00720629
CG12184	0.20294	1.40757e-29
CG12194	0.0149849	1
CG12204	0.0228742	1
CG12206	0.0557045	1
CG12213	-0.160195	3.20434e-18
CG12219	-0.0113117	0.832347
CG12224	0.00408764	1
CG12231	0.225349	9.74283e-44
CG12236	-0.133149	1.38037e-23
CG12237	0.0485113	1
CG12239	0.00346528	1
CG12241	0.0343059	1
CG12253	-0.0262422	8.51094e-05
CG12256	0.00383934	1
CG12259	-0.06328	9.10131e-10
CG12267	-0.0687814	1.81356e-07
CG12268	-1.53884e-05	1
CG1227	-0.0426629	2.29005e-06
CG12278	-0.000516691	1
CG12279	0.143536	0.0680425
CG12288	-0.254736	7.10799e-27
CG12289	0.282446	3.8717e-54
CG12290	-0.00445083	1
CG12299	-0.126219	8.93868e-14
CG12301	-0.271903	6.37444e-34
CG1231	-0.000103521	1
CG12310	0.00461581	1
CG12316	-0.0989059	3.69549e-10
CG12320	0.0172022	1
CG12325	-0.153247	1.45882e-22
CG1233	-0.0392283	0.000354547
CG12338	0.0100184	1
CG1234	-0.253	6.45336e-26
CG12341	0.00696033	1
[truncated: 12,565 more rows]

## Sheet: Figure S2E
Gene	Fold Change	p-value
AdipoR	0.300966	0.00127079
alphaTub84B	0.51808	1.35105e-07
asRNA:CR43471	0.251377	4.40005e-22
ATPsynB	0.37614	2.16086e-10
CG10171	0.287634	2.82374e-06
CG10731	0.312746	1.55601e-08
CG10958	0.253206	4.5617e-13
CG12511	0.278784	1.49555e-20
CG12609	0.262721	6.80341e-22
CG13029	0.411411	3.59491e-10
CG13359	0.284538	1.49287e-23
CG13538	0.252474	4.1916e-22
CG13623	0.272374	1.08118e-06
CG13679	0.260992	6.63959e-24
CG14346	0.347076	1.00205e-06
CG14689	0.260123	1.48831e-23
CG14818	0.256826	5.30397e-05
CG14930	0.258583	3.48531e-10
CG15368	0.299133	3.14248e-29
CG15399	0.259159	3.03703e-15
CG15728	0.267825	1.65344e-15
CG15922	0.27466	9.74661e-06
CG16781	0.31566	2.9974e-24
CG16972	0.276771	0.000825486
CG17177	0.262086	7.92267e-25
CG2053	0.255313	2.31505e-26
CG2147	0.272547	0.00509534
CG30094	0.339251	3.73499e-06
CG30161	0.260256	8.4129e-22
CG30491	0.298003	2.58539e-10
CG3061	0.252156	0.00899065
CG31525	0.272278	2.53378e-15
CG31627	0.268129	1.56807e-26
CG32022	0.2794	1.02314e-05
CG32163	0.274872	8.75521e-10
CG32267	0.294769	4.15623e-05
CG32846	0.304196	3.60602e-35
CG33669	0.292768	2.10814e-23
CG33947	0.282504	4.38732e-08
CG3552	0.282967	1.09015e-07
CG3662	0.327281	9.29734e-05
CG3927	0.341302	1.63314e-23
CG4073	0.272431	1.5559e-20
CG42752	0.251762	2.71478e-23
CG4306	0.275448	3.06044e-17
CG43405	0.352099	5.0001e-29
CG4390	0.344685	4.48064e-08
CG4603	0.385541	8.95542e-08
CG5500	0.270424	7.29444e-06
CG5569	0.318826	0.00903058
CG5862	0.316262	0.000310169
CG5903	0.374181	1.26248e-09
CG7024	0.269249	1.33141e-16
CG7220	0.526984	7.16132e-14
CG7382	0.29061	0.00376583
CG7430	0.324304	9.97028e-09
CG7772	0.286543	2.61316e-06
CG7920	0.362245	3.74003e-09
CG8006	0.284917	9.07519e-24
CG8531	0.451113	9.01411e-14
CG8712	0.286665	1.02478e-10
CG9065	0.392074	3.62871e-06
CG9316	0.257299	2.59131e-27
CG9662	0.423647	3.27371e-06
CG9692	0.303193	2.9763e-16
CG9922	0.288723	0.00376466
cl	0.35814	7.22205e-10
ClpP	0.306361	0.00254955
CLS	0.275296	4.46445e-06
cocoon	0.277555	5.87111e-30
colt	0.398091	4.31347e-07
CysRS-m	0.277592	7.365e-11
DOR	0.361907	8.04029e-18
eIF3d2	0.260134	1.67557e-22
eIF3g2	0.312074	5.40843e-27
EMC3	0.281512	0.000660324
fal	0.280298	5.56445e-07
Fer1HCH	0.302224	0.0390167
Fum4	0.289605	9.26692e-27
grsm	0.280692	2.85927e-05
HemK1	0.370643	3.55098e-12
Ho	0.25881	5.97091e-06
Hrd3	0.328854	1.50765e-09
Hydr1	0.291533	0.000105481
janA	0.437233	1.91956e-10
lncRNA:CR43909	0.261719	1.43375e-20
lncRNA:CR44950	0.285311	2.86154e-28
mei-S332	0.253456	2.40676e-05
mia	0.263772	4.59574e-10
mlt	0.30042	2.03384e-14
Mpi	0.284031	2.39457e-07
mRpS21	0.290666	0.00181072
ms(2)35Ci	0.293182	2.46365e-21
mxt	0.41532	1.43569e-11
Naa20B	0.256126	6.30345e-18
Naa30B	0.300982	6.68012e-21
ND-ASHI	0.317593	7.64253e-07
Nup58	0.365155	0.00288177
Pgi	0.256944	0.0264347
phtf	0.394768	2.33075e-07
Pka-C2	0.285418	2.74446e-28
PPYR1	0.268627	5.83016e-21
Prosbeta3	0.387243	6.90213e-10
ps	0.49022	5.56929e-09
red	0.287675	6.72937e-07
ReepB	0.356484	6.06881e-07
RFeSP	0.368555	4.05022e-08
Roe1	0.280939	0.000270307
Rpt6R	0.282494	2.17697e-20
SdicC	0.310569	4.58727e-22
sofe	0.28405	2.16323e-16
Ssl	0.252215	1.82535e-12
Tim9a	0.318672	5.47811e-06
Tob	0.50943	9.33158e-22
tzn	0.2556	0.00443306
Ufd1-like	0.282015	1.25348e-05
Vha16-3	0.286669	1.82832e-10
Sep1	0.0846074	1
Sep2	-0.150685	1
Sep4	-0.0193473	1
Sep5	-0.00110784	1
dec-1	0.00607733	1
128up	0.0901061	1
14-3-3epsilon	-0.0211792	1
14-3-3zeta	-0.143053	1
140up	0.0114003	1
18w	-0.0084576	1
26-29-p	-0.0375458	1
2mit	0.00168784	1
4E-T	-0.255146	0.153583
5-HT1A	0.0202097	1
5-HT1B	0	1
5-HT2A	-0.00129101	1
5-HT2B	0.0564768	0.273086
5-HT7	0.0555245	0.0951263
5PtaseI	-0.0816757	1
7B2	0.0240638	1
7SLRNA:CR32864	-0.0698282	1
7SLRNA:CR42652	-0.429152	1
825-Oak	0.00259261	1
a	-0.0831954	1
a10	0.00553754	1
A16	0.0866956	1
a5	0	1
a6	-0.0455554	1
AANAT1	0.00058686	1
AANATL2	0	1
AANATL3	-0.00429269	1
AANATL4	0.00126802	1
AANATL5	0	1
AANATL6	0	1
AANATL7	0.015589	1
Aasdh	-0.0199421	1
Aatf	-0.174244	1
aay	0.0437254	1
ab	-0.0782493	1
ABCA	-0.0045678	1
ABCB7	0.0857317	1
ABCD	-0.0918833	1
abd-A	-0.0330927	1
Abd-B	0.0315216	1
Abi	-0.00944736	1
Abl	-0.102281	1
abo	0.0222962	1
Abp1	-0.0747354	1
abs	0.0390187	1
ac	0	1
Ac13E	-0.0325156	1
Ac3	-0.0188581	1
Ac76E	-0.00114477	1
Ac78C	0.00105908	1
Acbp1	0.211247	1
Acbp2	0.103865	0.187922
Acbp3	0.00043028	1
Acbp5	-0.00641902	1
Acbp6	-0.00278879	1
ACC	-0.0644813	1
AcCoAS	0.0101279	1
Ace	-0.00620809	1
Acf	-0.228715	1
achi	0.122023	1
Achl	-0.00558848	1
acj6	0.0923152	3.84255e-06
Ack	-0.00394184	1
Ack-like	-0.116244	1
Acn	-0.125652	1
Acox57D-d	-0.00531404	1
Acox57D-p	0.0124324	1
Acp1	0	1
Acp26Aa	0.0282553	0.306054
Acp26Ab	0.0238182	0.306054
Acp29AB	0.006371	1
Acp32CD	-0.00902692	1
Acp33A	0.0281133	0.0166637
Acp36DE	0.0576778	0.00178193
Acp53C14a	0.134596	6.60974e-13
Acp53C14b	0.117755	3.67119e-10
Acp53C14c	0.00913524	1
Acp53Ea	0.152564	2.60402e-16
Acp62F	0.160972	4.31331e-14
Acp63F	0.0766242	3.10404e-06
Acp65Aa	0.000279685	1
Acp76A	0.00140093	1
Acp98AB	0.136369	9.30251e-17
Acph-1	0.00121238	1
Acsl	0.0195252	1
Act57B	0.0121355	1
Act5C	-0.0323308	1
Act79B	0.00336711	1
Act88F	-0.00471369	1
Actbeta	0.0147402	1
Actn	-0.0940485	1
ACXA	0.14384	2.92951e-12
ACXB	0.0342016	0.0166637
ACXD	0.0388251	1
ACXE	0.0248427	1
Ada	0.0247208	1
Ada1-1	-0.123203	1
Ada1-2	0.00400387	1
Ada2a	-0.0443233	1
Ada2b	-0.114787	1
Ada3	-0.0901313	1
AdamTS-A	0.0444103	1
AdamTS-B	0.00317111	1
Adar	-0.0471227	1
Adat1	-0.0077132	1
Adck1	-0.00891662	1
ADD1	-0.139883	1
AdenoK	-0.110496	1
Adf1	-0.0140003	1
Adgf-A	-0.00941032	1
Adgf-B	0.0994937	3.90619e-06
Adgf-C	0.0106138	1
Adgf-D	-0.00794871	1
Adgf-E	0.109399	2.22783e-11
Adh	0	1
Adi1	0.121116	1
Adk2	-0.171484	0.293534
AdoR	-0.00097164	1
adp	-0.0157711	1
ADPS	0.0360716	1
AdSL	-0.0146425	1
AdSS	0.0421835	1
Aduk	-0.0475178	1
Ady43A	-0.0128424	1
Ae2	-0.0658747	1
Aef1	-0.0700827	1
aft	-0.0227526	1
Afti	-0.00480904	1
Ag5r	0.00991539	1
Ag5r2	-0.000857561	1
AGBE	-0.118428	1
AgmNAT	0.00109815	1
ago	-0.051059	1
AGO2	-0.277055	1
AGO3	-0.230059	1
Agpat1	-0.0308396	1
Agpat3	0.034999	1
Agpat4	-0.000343108	1
agt	0.0121845	1
Ahcy	0.0631299	1
AhcyL1	-0.0986371	1
AhcyL2	-0.00641895	1
AIF	0.0247861	1
AIMP1	0.285582	0.00615444
AIMP2	0.0958691	1
AIMP3	0.00993217	1
Ak6	-0.0333434	1
Akap200	-0.180406	1
Akh	0.00357111	1
AkhR	0.0185306	1
Akt1	-0.134113	1
al	-0.00312213	1
Aladin	0.002696	1
AlaRS	-0.0848794	1
AlaRS-m	-0.0555232	1
Alas	0.109285	1
alc	0.0360409	1
Aldh-III	0.0106925	1
Aldh7A1	0.00673608	1
Alg-2	-0.0875699	1
Alg1	-0.0944353	1
Alg10	-0.0645575	1
Alg11	0.035003	1
Alg14	0.0830956	1
Alg2	0.0218594	1
Alg3	0.144925	1
Alg9	-0.0502489	1
Alh	-0.0535886	1
alien	-0.0966453	1
ALiX	-0.0995593	1
Alk	-0.00523527	1
AlkB	0.00157228	1
Alp1	-0.00215789	1
Alp10	-0.00274324	1
Alp11	0.223419	2.74667e-20
Alp12	0.00359851	1
Alp13	0	1
Alp2	-0.00410061	1
Alp4	-0.0649571	1
Alp5	0.00621497	1
Alp6	-0.00269018	1
Alp7	-0.000858712	1
Alp8	-0.000358123	1
Alp9	-0.00911874	1
alph	-0.115177	1
alpha-Cat	-0.285039	0.0279273
alpha-Catr	0.00718319	1
alpha-Est1	-0.00629606	1
alpha-Est10	0.0159836	1
alpha-Est2	0.00427712	1
alpha-Est3	0.200017	3.38482e-10
alpha-Est4	-0.00413001	1
alpha-Est5	0.00101939	1
alpha-Est6	0.178085	7.09556e-16
alpha-Est7	-0.00303133	1
alpha-Est8	0.000571699	1
alpha-Est9	0.0166728	1
alpha-Man-Ia	-0.162327	1
alpha-Man-Ib	-0.040466	1
alpha-Man-Ic	0.0122894	1
alpha-Man-IIa	-0.0458869	1
alpha-Man-IIb	0.0362233	1
alpha-PheRS	-0.00978645	1
alpha-Spec	-0.229762	1
alpha4GT1	-0.0843238	1
alpha4GT2	-0.00506302	1
alphaCOP	-0.0467288	1
alphaKap4	0.220959	3.88171e-26
alphaSnap	0.12768	1
alphaTry	-0.0960425	1
alphaTub67C	-0.0135339	1
alphaTub84D	0.234375	0.203785
Alr	0.19028	0.00819622
alrm	-0.00144494	1
Als2	-0.0742302	1
alt	-0.23222	1
aly	0.0342336	1
Ama	-0.0115548	1
Amacr	0.0224051	1
amd	0.0233469	1
amn	-0.0291998	1
Amnionless	-0.00117373	1
amon	0.0193416	1
amos	-0.0120327	1
AMPdeam	-0.0907953	1
Amph	0.041689	1
AMPKalpha	-0.0126948	1
Amt	-0.00012604	1
Amun	-0.0583313	1
amx	-0.0504909	1
Amy-d	-0.0523104	1
Amy-p	-0.0718111	1
Amyrel	0	1
ana	0.0274107	1
ana1	-0.0659887	1
ana2	0.0129041	1
ana3	-0.0713261	1
Ance	0.132497	8.96612e-06
Ance-2	0	1
Ance-3	-6.64389e-05	1
Ance-4	-0.00387727	1
Ance-5	0.00473241	1
anchor	-0.0566813	1
Andorra	0.112903	8.53662e-11
angel	-0.0022053	1
Ank2	0.127271	3.39088e-07
Ankle2	-0.0279329	1
Ant2	0.23095	1
antdh	0	1
Antp	0.00209431	1
antr	-0.00380426	1
AnxB10	0.0777185	0.0248015
AnxB11	-0.0638896	1
AnxB9	0.0889207	1
aop	-0.0628761	1
aos	-0.0654597	1
Aos1	-0.109828	1
AOX1	0.027182	1
AOX2	0.00320874	1
AOX3	0.0261482	1
AOX4	-0.000193331	1
ap	0.0529534	0.0221609
AP-1-2beta	-0.047538	1
AP-1gamma	-0.159401	1
AP-1mu	-0.0529791	1
AP-1sigma	-0.156723	1
AP-2alpha	-0.235324	0.194784
AP-2mu	-0.0251547	1
AP-2sigma	-0.0200475	1
Apc	-0.0369144	1
APC10	-0.0107868	1
Apc2	0.0139307	1
APC4	-0.0159803	1
APC7	0.00189785	1
ApepP	0.107348	1
Apf	0.0241802	1
aph-1	0.0180998	1
aPKC	-0.0064228	1
Apl	0.0884673	1
Aplip1	-0.00371309	1
apn	0.00372229	1
apolpp	0.0729488	1
Apoltp	0.021197	1
app	-0.131301	1
Appl	-0.156492	1
Aprt	0.0709705	1
Aps	0.0129634	1
apt	0.197729	1
AQP	0.0516178	0.831904
aqrs	0.00531847	1
ara	0.00450294	1
aralar1	-0.00396294	1
Arc2	-0.0161461	1
Arc42	-0.0142308	1
Archease	-0.01735	1
Arf102F	0.126907	1
Arf51F	-0.138925	1
Arf79F	-0.0668968	1
ArfGAP1	-0.0403163	1
ArfGAP3	-0.00249981	1
Arfip	0.0590488	1
Arfrp1	0.0508301	1
arg	0.0118629	1
Argk	-0.0325422	1
Argl	0.0163096	1
ArgRS	-0.082649	1
ArgRS-m	-0.0432024	1
ari-1	-0.108697	1
ari-2	-0.129852	1
Arl1	-0.0709718	1
Arl2	0.187544	0.057856
Arl4	-0.0442134	1
Arl5	0.00228154	1
Arl6	-0.0223896	1
Arl6IP1	0.0688764	1
Arl8	-0.0117873	1
arm	0.034065	1
armi	-0.00855479	1
Arp1	0.0564842	1
Arp10	-0.0790862	1
Arp2	0.0397155	1
Arp3	-0.0307534	1
Arp5	-0.0461796	1
Arp6	-0.0547565	1
Arp8	-0.0815061	1
Arpc1	0.154151	1
Arpc2	-0.128544	1
Arpc3A	0.0867213	1
Arpc3B	-0.00134933	1
Arpc4	-0.167809	1
Arpc5	0.0765547	1
arr	-0.111377	1
Arr1	0.0117294	1
Arr2	-0.00122982	1
Ars2	-0.22561	0.320914
Art1	-0.130533	1
Art2	0.024487	1
Art3	-0.0164579	1
Art4	-0.0901702	1
Art6	0.0364287	1
Art7	-0.0245005	1
Art8	-0.0445549	1
Art9	0.0281168	1
Arts	-0.0185006	1
aru	-0.00256345	1
Arv1	-0.0702029	1
arx	0.0666689	1
ARY	0.106846	2.5757e-07
Asap	-0.121014	1
Asator	-0.0344428	1
Asciz	-0.0210133	1
ase	0.0421117	1
asf1	-0.162451	1
ash1	-0.216498	1
ash2	-0.0802081	1
Ask1	-0.0413066	1
asl	-0.0350765	1
AsnRS	0.0495349	1
AsnRS-m	-0.00589038	1
AsnS	-0.0351087	1
asp	-0.106612	1
Asph	-0.00397051	1
ASPP	-0.00472215	1
AspRS	-0.025762	1
AspRS-m	-0.223411	0.648114
asrij	0.138708	1
asRNA:ASTR	0.0144956	1
asRNA:CR11538	0	1
asRNA:CR17025	-0.00359177	1
asRNA:CR30267	0.0281461	0.501585
asRNA:CR31084	0	1
asRNA:CR31429	0.0463671	0.0748618
asRNA:CR31514	0.00424812	1
asRNA:CR31845	0.0620328	0.000166504
asRNA:CR31912	0.0892814	9.63988e-07
asRNA:CR32224	0.001724	1
asRNA:CR32252	0.223019	1.60796e-24
asRNA:CR33945	-0.000866054	1
asRNA:CR42254	0.0223272	1
asRNA:CR42547	0.018335	1
asRNA:CR42738	0.0265874	1
asRNA:CR42742	0.0289686	1
asRNA:CR42743	0.0384021	0.13722
asRNA:CR42860	0.0187306	1
asRNA:CR42871	-0.00390966	1
asRNA:CR43159	0.0551601	0.126119
asRNA:CR43160	0.15742	6.27673e-14
asRNA:CR43243	0	1
asRNA:CR43257	-0.00574216	1
asRNA:CR43259	0.00835081	1
asRNA:CR43299	0.167501	1.47996e-08
asRNA:CR43413	0.0297401	0.73036
asRNA:CR43425	-0.00165595	1
asRNA:CR43426	0.144666	4.30854e-15
asRNA:CR43429	-0.00356297	1
asRNA:CR43430	0.0197836	1
asRNA:CR43433	0.000890974	1
asRNA:CR43454	0	1
asRNA:CR43460	-0.00505794	1
asRNA:CR43463	0.0547463	0.0886054
asRNA:CR43464	0.0538335	0.0439357
asRNA:CR43465	0.00826882	1
asRNA:CR43466	0.0615021	0.211109
asRNA:CR43467	0	1
asRNA:CR43468	-0.0179905	1
asRNA:CR43469	-0.00537586	1
asRNA:CR43470	0.00650758	1
asRNA:CR43472	0.00621497	1
asRNA:CR43474	0.00825497	1
asRNA:CR43476	0.0253098	1
asRNA:CR43477	0.079908	1.87998e-06
asRNA:CR43478	0	1
asRNA:CR43480	0.0157439	1
asRNA:CR43481	0.057994	1
asRNA:CR43609	0.00978955	1
asRNA:CR43614	-0.129734	1
asRNA:CR43615	0	1
asRNA:CR43629	0.00181647	1
asRNA:CR43636	0.000669243	1
asRNA:CR43637	0.23783	7.81181e-16
asRNA:CR43683	-0.0103865	1
asRNA:CR43723	-0.00405853	1
asRNA:CR43728	0.00786418	1
asRNA:CR43730	0.018049	1
asRNA:CR43735	0.0771175	1.21531e-06
asRNA:CR43767	8.73483e-05	1
asRNA:CR43786	0.0217643	1
asRNA:CR43787	0.00819055	1
asRNA:CR43806	0.0123964	1
asRNA:CR43809	0.00164974	1
asRNA:CR43820	0.0470062	0.0110047
asRNA:CR43824	0.0212831	1
asRNA:CR43833	-0.0140421	1
asRNA:CR43842	0.00576668	1
asRNA:CR43864	0.0160242	1
asRNA:CR43865	0.010935	1
asRNA:CR43866	-0.00046162	1
asRNA:CR43868	0.0990891	2.29015e-05
asRNA:CR43872	0.0174075	1
asRNA:CR43875	0	1
asRNA:CR43877	0.0358592	1
asRNA:CR43885	0	1
asRNA:CR43889	0.0671492	1
asRNA:CR43891	-0.00156546	1
asRNA:CR43898	0.000769341	1
asRNA:CR43903	0.00417279	1
asRNA:CR43906	-0.0518615	1
asRNA:CR43908	0	1
asRNA:CR43916	0.0223759	1
asRNA:CR43926	-0.000325043	1
asRNA:CR43933	0.0238697	1
asRNA:CR43936	0	1
asRNA:CR43944	0.00757528	1
asRNA:CR43948	-0.00326536	1
asRNA:CR43957	-0.0909971	1
asRNA:CR43959	0.00133691	1
asRNA:CR43964	0.000611589	1
asRNA:CR43971	0.0112235	1
asRNA:CR43979	0.00100107	1
asRNA:CR43981	0.00690637	1
asRNA:CR44018	0.0016389	1
asRNA:CR44019	0.00160511	1
asRNA:CR44020	0.00348129	1
asRNA:CR44021	0.00198105	1
asRNA:CR44029	-0.0784625	1
asRNA:CR44030	-0.0441728	1
asRNA:CR44031	0.0344692	1
asRNA:CR44035	0.0050472	1
asRNA:CR44045	0.152415	9.39502e-16
asRNA:CR44046	-0.000783677	1
asRNA:CR44047	0.010589	1
asRNA:CR44049	0.0111021	1
asRNA:CR44052	0.0843676	2.1674e-09
asRNA:CR44053	-0.0159409	1
asRNA:CR44054	0.00225714	1
asRNA:CR44062	-0.000363628	1
asRNA:CR44064	3.24654e-05	1
asRNA:CR44065	0.0168269	1
asRNA:CR44067	-0.00390171	1
asRNA:CR44069	0.00221107	1
asRNA:CR44071	0.0926543	1.72333e-11
asRNA:CR44083	0.00311723	1
asRNA:CR44087	0.0358815	0.0199736
asRNA:CR44093	-0.0193715	1
asRNA:CR44095	0.00104698	1
asRNA:CR44106	-0.000857487	1
asRNA:CR44107	0	1
asRNA:CR44108	0	1
asRNA:CR44114	-0.00101528	1
asRNA:CR44115	0.0287305	0.0439357
asRNA:CR44116	0.0203222	0.46706
asRNA:CR44119	-0.00813705	1
asRNA:CR44124	-0.00202165	1
asRNA:CR44130	-0.00111962	1
asRNA:CR44134	0.043806	0.436804
asRNA:CR44137	-0.00291325	1
asRNA:CR44144	0.0821545	6.1807e-09
asRNA:CR44147	0.0269478	1
asRNA:CR44155	2.97542e-05	1
asRNA:CR44160	0.05759	0.00286168
asRNA:CR44165	0.00297795	1
asRNA:CR44168	0.00650394	1
asRNA:CR44169	-0.00843825	1
asRNA:CR44176	0.0821143	3.40243e-06
asRNA:CR44179	0.0335855	1
asRNA:CR44181	0.00621497	1
asRNA:CR44192	0.000733465	1
asRNA:CR44201	0.0570093	1
asRNA:CR44205	0.0513218	0.00387379
asRNA:CR44207	0.120619	4.43884e-12
asRNA:CR44224	0.0365335	0.0510769
asRNA:CR44228	0.00199092	1
asRNA:CR44235	0.00963566	1
asRNA:CR44237	-0.0195976	1
asRNA:CR44238	0.00150898	1
asRNA:CR44266	0.0583263	0.000666258
asRNA:CR44275	0.00747318	1
asRNA:CR44287	0.0820982	0.000271246
asRNA:CR44291	0.0317308	1
asRNA:CR44293	0.192123	5.47487e-15
asRNA:CR44297	0	1
asRNA:CR44304	0.135795	4.92757e-12
asRNA:CR44321	0	1
asRNA:CR44340	-0.00693138	1
asRNA:CR44351	0.014319	1
asRNA:CR44367	0.00385479	1
asRNA:CR44368	-0.000394577	1
asRNA:CR44372	0.0118667	1
asRNA:CR44374	0	1
asRNA:CR44375	0.00124386	1
asRNA:CR44381	-0.0106656	1
asRNA:CR44382	0.00345287	1
asRNA:CR44386	0.00797943	1
asRNA:CR44390	0.0220047	1
asRNA:CR44416	0.152876	1.42707e-14
asRNA:CR44427	0.0737305	3.81392e-05
asRNA:CR44429	-0.000297255	1
asRNA:CR44431	0.100001	1.67275e-08
asRNA:CR44509	0	1
asRNA:CR44512	0.00658219	1
asRNA:CR44592	0.00281461	1
asRNA:CR44599	0.0214962	1
asRNA:CR44600	0.0627931	0.00138447
asRNA:CR44653	-0.000753777	1
asRNA:CR44690	-0.00968484	1
asRNA:CR44703	0.00828364	1
asRNA:CR44704	-0.000577809	1
asRNA:CR44724	-0.00223505	1
asRNA:CR44793	-0.00568329	1
asRNA:CR44806	-0.000225693	1
asRNA:CR44807	-0.00192018	1
asRNA:CR44818	0.00449365	1
asRNA:CR44840	0	1
asRNA:CR44841	0.00357078	1
asRNA:CR44843	0.0547191	1
asRNA:CR44847	0.0558172	0.00681506
asRNA:CR44849	0.0211399	1
asRNA:CR44850	0.0228388	1
asRNA:CR44866	-0.00221338	1
asRNA:CR44873	-0.00206954	1
asRNA:CR44891	0.00141227	1
asRNA:CR44892	0.001754	1
asRNA:CR44894	-0.110248	1
asRNA:CR44896	0	1
asRNA:CR44897	0.000733092	1
asRNA:CR44907	-0.00360784	1
asRNA:CR44910	-0.00524372	1
asRNA:CR44911	0.083904	0.0216484
asRNA:CR44958	-0.00773493	1
asRNA:CR44959	-0.00351304	1
asRNA:CR44960	-0.0298429	1
asRNA:CR44961	0.0113538	1
asRNA:CR44962	-0.0113926	1
asRNA:CR44968	0	1
asRNA:CR44969	0.0339223	0.617141
asRNA:CR44972	0.0026804	1
asRNA:CR44975	0.00228742	1
asRNA:CR44976	-0.00465283	1
asRNA:CR44981	0.00502024	1
asRNA:CR44982	0.00428777	1
asRNA:CR44984	0.00350745	1
asRNA:CR44987	-0.00429507	1
asRNA:CR44989	0.0868484	0.376635
asRNA:CR44990	0.00593164	1
asRNA:CR44992	0.0006416	1
asRNA:CR44995	0.0213148	1
asRNA:CR44996	-0.00162939	1
asRNA:CR44998	0.00285309	1
asRNA:CR45000	-0.00959352	1
asRNA:CR45001	0.00616478	1
asRNA:CR45007	-0.000834	1
asRNA:CR45008	0.00934627	1
asRNA:CR45009	0.0377365	1
asRNA:CR45015	0.087757	1.89277e-09
asRNA:CR45016	0.195327	2.59047e-11
asRNA:CR45024	0.0007998	1
asRNA:CR45028	0.00156959	1
asRNA:CR45041	0.00124264	1
asRNA:CR45042	0.0128129	1
asRNA:CR45044	0.049719	0.00111066
asRNA:CR45046	0.0205675	1
asRNA:CR45053	0.0675108	0.00472461
asRNA:CR45056	0.178445	5.93707e-18
asRNA:CR45104	0.0367204	1
asRNA:CR45108	0.0101758	1
asRNA:CR45121	0.00345514	1
asRNA:CR45124	0.00291668	1
asRNA:CR45126	-0.0212664	1
asRNA:CR45129	0.00695279	1
asRNA:CR45130	0.00813635	1
asRNA:CR45131	-0.00248507	1
asRNA:CR45132	0.00404057	1
asRNA:CR45133	0.0073797	1
asRNA:CR45134	-0.00258584	1
asRNA:CR45135	0.0173732	1
asRNA:CR45136	-0.0206796	1
asRNA:CR45137	0.00216117	1
asRNA:CR45139	0.00345165	1
asRNA:CR45140	-0.0139548	1
asRNA:CR45141	0.00549811	1
asRNA:CR45142	0.00135612	1
asRNA:CR45143	-0.000773538	1
asRNA:CR45144	-0.00126035	1
asRNA:CR45145	0.00728679	1
asRNA:CR45146	-0.00188263	1
asRNA:CR45149	0.00894799	1
asRNA:CR45151	0.00659797	1
asRNA:CR45152	0.000777828	1
asRNA:CR45160	0.00248587	1
asRNA:CR45161	0	1
asRNA:CR45162	0.00118297	1
asRNA:CR45163	0.00114462	1
asRNA:CR45164	-0.0390839	1
asRNA:CR45167	0.00804717	1
asRNA:CR45171	0.0255396	1
asRNA:CR45175	-0.00690673	1
asRNA:CR45182	0.0382638	1
asRNA:CR45185	0.0071859	1
asRNA:CR45189	-0.0261352	1
asRNA:CR45190	0.0163099	1
asRNA:CR45192	0	1
asRNA:CR45195	0.0186492	1
asRNA:CR45198	0.0405994	1
asRNA:CR45202	0.104656	3.15557e-06
asRNA:CR45205	0.00120548	1
asRNA:CR45208	-0.000972586	1
asRNA:CR45209	-0.00136542	1
asRNA:CR45210	0	1
asRNA:CR45213	-0.0019028	1
asRNA:CR45214	0.00897425	1
asRNA:CR45257	0.0618863	0.000113705
asRNA:CR45260	0.00842255	1
asRNA:CR45264	0.0193147	1
asRNA:CR45268	0	1
asRNA:CR45270	0.0001267	1
asRNA:CR45271	0.135809	2.90398e-10
asRNA:CR45272	0	1
asRNA:CR45275	-0.0024601	1
asRNA:CR45281	-0.00642524	1
asRNA:CR45305	0.0184442	1
asRNA:CR45326	0.0710273	1.78021e-06
asRNA:CR45330	0	1
asRNA:CR45341	0.00202732	1
asRNA:CR45342	0	1
asRNA:CR45343	0.00573694	1
asRNA:CR45350	0.00439804	1
asRNA:CR45366	0.00276804	1
asRNA:CR45367	0.0276871	0.015936
asRNA:CR45371	-0.00104129	1
asRNA:CR45376	-1.68566e-05	1
asRNA:CR45384	0	1
asRNA:CR45396	-0.0131764	1
asRNA:CR45397	0	1
asRNA:CR45445	0.0026116	1
asRNA:CR45466	-0.00191677	1
asRNA:CR45467	-0.0088005	1
asRNA:CR45468	-0.00270445	1
asRNA:CR45469	-0.00122287	1
asRNA:CR45479	0.00890473	1
asRNA:CR45481	0.00276904	1
asRNA:CR45485	-0.0307304	1
asRNA:CR45501	0.00612325	1
asRNA:CR45518	-0.000472944	1
asRNA:CR45520	0.00381647	1
asRNA:CR45525	0	1
asRNA:CR45528	-0.000789176	1
asRNA:CR45535	0	1
asRNA:CR45538	0.0151151	1
asRNA:CR45549	0.016316	1
asRNA:CR45600	0.17819	9.51586e-08
asRNA:CR45601	0	1
asRNA:CR45604	0.00734488	1
asRNA:CR45611	0.00253985	1
asRNA:CR45612	0.000480694	1
asRNA:CR45620	-0.00492273	1
asRNA:CR45621	0.00187352	1
asRNA:CR45623	0.0113955	1
asRNA:CR45629	0.00204328	1
asRNA:CR45648	0.0137786	1
asRNA:CR45663	0.00323989	1
asRNA:CR45682	0.000556718	1
asRNA:CR45683	0.0176358	1
asRNA:CR45712	-0.000264113	1
asRNA:CR45713	0.00447853	1
asRNA:CR45714	0.00367136	1
asRNA:CR45715	0.0124302	1
asRNA:CR45738	0.000741371	1
asRNA:CR45778	0.0438741	1
asRNA:CR45789	-0.00109258	1
asRNA:CR45797	0.0660108	0.000354039
asRNA:CR45798	0.00947464	1
asRNA:CR45800	0	1
asRNA:CR45801	0.0076633	1
asRNA:CR45802	0	1
asRNA:CR45804	0.00874081	1
asRNA:CR45806	0.00199152	1
asRNA:CR45807	-0.00828794	1
asRNA:CR45812	0.201437	4.74471e-17
asRNA:CR45813	0.00701984	1
asRNA:CR45814	0.0318484	0.809593
asRNA:CR45815	0.0050881	1
asRNA:CR45818	0.0237284	1
asRNA:CR45822	-0.00247752	1
asRNA:CR45827	0.0269756	1
asRNA:CR45828	-0.00733963	1
asRNA:CR45829	-0.000613423	1
asRNA:CR45830	0	1
asRNA:CR45831	6.92599e-05	1
asRNA:CR45832	0.0887082	0.000630503
asRNA:CR45834	0.203886	8.80752e-21
asRNA:CR45835	-0.0082135	1
asRNA:CR45865	-0.0122741	1
asRNA:CR45867	0.00375453	1
asRNA:CR45868	0.00178124	1
asRNA:CR45869	0.00100883	1
asRNA:CR45870	0.004344	1
asRNA:CR45871	0.00804891	1
asRNA:CR45873	-0.00102012	1
asRNA:CR45874	0.0159303	1
asRNA:CR45875	-0.0031825	1
asRNA:CR45882	0.000796768	1
asRNA:CR45885	0.0011136	1
asRNA:CR45886	0.216617	1.02186e-19
asRNA:CR45889	-0.0124284	1
asRNA:CR45890	-0.0129927	1
asRNA:CR45891	0.00522837	1
asRNA:CR45892	-0.000426441	1
asRNA:CR45894	0.00872001	1
asRNA:CR45895	0.0045298	1
asRNA:CR45896	-0.00340245	1
asRNA:CR45907	0.00767202	1
asRNA:CR45908	0.00854222	1
asRNA:CR45909	-0.00587204	1
asRNA:CR45912	0.00584224	1
asRNA:CR45924	-0.00503587	1
asRNA:CR45925	-0.00563559	1
asRNA:CR45926	0.0195932	1
asRNA:CR45927	0.0859711	0.14796
asRNA:CR45928	0.0145852	1
asRNA:CR45929	-0.00530058	1
asRNA:CR45943	0.0551581	1
asRNA:CR45944	-0.00225195	1
asRNA:CR45951	-0.00107803	1
asRNA:CR45952	-0.00871995	1
asRNA:CR45955	0.00810385	1
asRNA:CR45960	0.108133	4.68247e-13
asRNA:CR45968	0.0600632	0.389465
asRNA:CR45969	0.00485259	1
asRNA:CR45970	0.00642807	1
asRNA:CR45974	0.00961516	1
asRNA:CR45995	0.00207487	1
asRNA:CR45999	0.0498284	1
asRNA:CR46005	0.0225157	1
asRNA:CR46012	0.0359062	0.0191197
asRNA:CR46018	0.00191498	1
asRNA:CR46020	0	1
asRNA:CR46029	0.0111483	1
asRNA:CR46033	-0.00822922	1
asRNA:CR46034	0	1
asRNA:CR46038	0.0250655	1
asRNA:CR46044	0.00550422	1
asRNA:CR46045	-0.000259835	1
asRNA:CR46047	0.0139296	1
asRNA:CR46048	0.00653606	1
asRNA:CR46049	0	1
asRNA:CR46050	0.121587	1.03775e-12
asRNA:CR46054	0.0275931	1
asRNA:CR46055	-0.00607682	1
asRNA:CR46058	0	1
asRNA:CR46065	0.0110937	1
asRNA:CR46066	0.0768337	4.00192e-06
asRNA:CR46067	0.0052177	1
asRNA:CR46068	0.00568122	1
asRNA:CR46069	0.0124811	1
asRNA:CR46070	0.00560273	1
asRNA:CR46071	-0.000452949	1
asRNA:CR46081	0.0022416	1
asRNA:CR46082	0.00489127	1
asRNA:CR46089	0.0155565	1
asRNA:CR46091	0.123916	1.71349e-09
asRNA:CR46092	0.0208401	1
asRNA:CR46093	-0.0234316	1
asRNA:CR46096	-0.00107956	1
asRNA:CR46097	-0.00222217	1
asRNA:CR46099	0.00130998	1
asRNA:CR46101	0.0143891	1
asRNA:CR46104	0.0254564	1
asRNA:CR46105	0.00603913	1
asRNA:CR46107	-0.00320347	1
asRNA:CR46109	-0.00376314	1
asRNA:CR46128	0.0263551	1
asRNA:CR46133	-0.00117815	1
asRNA:CR46134	0.0139311	1
asRNA:CR46135	-0.035262	1
asRNA:CR46136	0.00808159	1
asRNA:CR46137	0.0148361	1
asRNA:CR46138	0.0270792	0.306054
asRNA:CR46139	0.0125846	1
asRNA:CR46140	0.00233239	1
asRNA:CR46144	-0.00192452	1
asRNA:CR46145	0.022548	0.282922
asRNA:CR46195	-0.0123465	1
asRNA:CR46251	-0.00327838	1
asRNA:CR46255	0.0368575	1
asRNA:CR46256	-0.00149964	1
asRNA:CR46261	0.0217617	1
asRNA:CR46262	0.0169133	1
asRNA:CR46263	0.00168737	1
asRNA:CR46264	0.0105379	1
asRNA:CR46266	0.0725606	0.0147238
asRNA:CR46269	-0.0019964	1
asRNA:CR46354	-0.00482987	1
asRNA:CR46452	-0.000387244	1
asRNA:CR46453	0.00779206	1
asRNA:CR46469	0.00231713	1
asRNA:CR46470	0	1
asRNA:CR46471	0.000472936	1
asRNA:CR46473	0.00566508	1
asRNA:CR46479	0.00043028	1
asRNA:CR46484	0.0106751	1
asRNA:CR46485	0.0105841	1
asRNA:CR46486	0.010075	1
asRNA:CR46487	-0.0286831	1
asRNA:Eig63F-2	0	1
asRNA:TS15	0.0108166	1
Ass	0.0089498	1
ast	-0.0180185	1
AstA	0.00511422	1
AstA-R1	0.101868	0.421213
AstA-R2	0.00181112	1
AstC	0.00168108	1
AstC-R1	0.00623867	1
AstC-R2	0.0326839	1
AstCC	0.013618	1
asun	0.0177149	1
Atac1	-0.0371534	1
Atac2	-0.096957	1
Atac3	-0.0281679	1
ATbp	-0.00552972	1
Ate1	0.024992	1
Atet	-0.00826902	1
Atf-2	0.031293	1
Atf3	0.00238563	1
Atf6	-0.130085	1
Atg1	-0.00851036	1
Atg10	-0.00713417	1
Atg101	-0.0295051	1
Atg12	0.103665	1
Atg13	-0.0810956	1
Atg14	-0.0471756	1
Atg16	0.0207983	1
Atg18a	-0.078992	1
Atg18b	-0.0181037	1
Atg2	-0.201578	1
Atg3	0.0497293	1
Atg4a	-0.0870395	1
Atg4b	-0.0763706	1
Atg5	0.0147109	1
Atg6	-0.00927331	1
Atg7	-0.0288114	1
Atg8a	-0.0461497	1
Atg9	-0.107262	1
atilla	-0.00264594	1
atk	0.00829743	1
atl	-0.155765	1
atms	-0.00184479	1
ato	0	1
Atox1	0.133852	1
ATP6AP2	0.0182165	1
ATP7	0.105562	1
ATP8B	-0.0107087	1
Atpalpha	-0.0444274	1
ATPCL	-0.125773	1
ATPsynbeta	-0.179894	1
ATPsynbetaL	0.138796	1
ATPsynC	-0.0804959	1
ATPsynCF6	0.121591	1
ATPsynD	0.139908	1
ATPsyndelta	0.0480922	1
ATPsynE	0.106856	1
ATPsynepsilonL	0.0350068	1
ATPsynF	0.327797	0.000241457
ATPsynG	0.173157	1
ATPsyngamma	0.196017	1
ATPsynO	0.0940568	1
AttA	-0.0413195	1
AttB	-0.0186535	1
AttC	-0.0124026	1
AttD	-0.0125339	1
Atu	-0.101412	1
Atx-1	0.00766176	1
Atx2	-0.0790401	1
Atxn7	0.0451569	1
aurA	0.117008	1
aurB	-0.0502207	1
aust	0.112185	1.73967e-10
aux	-0.0222985	1
ave	0.142548	1
Aven	0.0557308	1
awd	-0.0849008	1
Awh	0.0336684	0.374512
axed	0.20923	1.14522e-12
Axn	-0.246715	0.00800157
axo	0.0196898	1
Axs	-0.000299022	1
Axud1	-0.208612	1
az2	-0.117325	1
b	0.00734247	1
B-H1	-0.00126035	1
B-H2	0.0421692	0.0132859
B4	-0.0351011	1
B52	-0.108368	1
b6	0	1
B9d1	-0.104316	1
bab1	0.0312745	1
bab2	0.0216506	1
babo	-0.149378	1
babos	-0.138174	1
Bacc	-0.0325554	1
Bace	-0.00633672	1
baf	-0.0916631	1
bai	0.226501	1
Balat	0.000420596	1
Baldspot	-0.200449	1
ball	0.0273654	1
bam	-0.233053	1
bap	0.00120763	1
Bap111	0.0196876	1
Bap170	-0.0865203	1
Bap55	0.0400184	1
Bap60	-0.072371	1
barc	-0.0173133	1
bark	0.0149204	1
barr	0.0907857	1
baz	-0.131474	1
bbc	-0.120574	1
bbg	0.0440662	1
BBS1	0.00407428	1
BBS4	0.0167567	1
BBS5	0.00353392	1
BBS8	-0.00390851	1
BBS9	-0.00198228	1
bbx	0.00379291	1
bc10	0.0676605	1
BCAS2	-0.0464447	1
bcd	0.00623309	1
bchs	-0.0380949	1
BCL7-like	-0.0689131	1
bcn92	0.0358566	1
Bdbt	0.0453483	1
bdg	-0.0960966	1
bdl	0.0552991	0.0306003
Bdp1	-0.0658082	1
be	-0.0521054	1
BEAF-32	-0.0680664	1
beag	0.0240774	1
beat-Ia	0.00567294	1
beat-Ib	0.0561103	1
beat-Ic	0.0382629	1
beat-IIa	0.00301632	1
beat-IIb	0.000188279	1
beat-IIIb	0.0019819	1
beat-IIIc	-0.117505	1
beat-IV	-0.0209588	1
beat-Va	-0.00166678	1
beat-Vb	0.00413248	1
beat-Vc	0.00986203	1
beat-VI	-0.000773208	1
beat-VII	0.000486325	1
beg	-0.0653923	1
bel	-0.125326	1
Bem46	0.0244668	1
ben	-0.0771844	1
Best1	0.0297497	1
Best2	-0.0363546	1
Best3	0.046445	0.220432
Best4	0.0366922	1
Bet1	0.130678	1
Bet3	0.0393623	1
Bet5	-0.0662711	1
beta-Man	0.00590479	1
beta-PheRS	-0.0477554	1
beta-Spec	0.00417565	1
beta'COP	-0.152788	1
beta3GalTII	-0.0560076	1
beta4GalNAcTA	-0.0202153	1
beta4GalNAcTB	-0.0566575	1
beta4GalT7	0.0547136	1
betaCOP	-0.0277695	1
betaggt-I	-0.00344882	1
betaggt-II	0.0663194	1
betaGlu	-0.0381239	1
betaNACtes1	0.0533223	1
betaNACtes2	0.120343	1
betaNACtes3	0.0541291	1
betaNACtes4	0.187142	0.0148798
betaNACtes6	0.005509	1
betaTry	-0.0693274	1
betaTub56D	-0.203322	0.663069
betaTub60D	0.0063534	1
betaTub97EF	-0.00664785	1
BG642163	0.0035279	1
BG642167	0.0207944	1
BG642312	-0.000741652	1
Bgb	-0.0286251	1
bgcn	-0.036141	1
bgm	0.0246559	1
BHD	-0.0393249	1
bi	-0.0249112	1
bib	0.0139533	1
BicC	0.00614085	1
bif	-0.0131158	1
BigH1	0.148908	0.315211
bigmax	-0.067157	1
Bili	0.0186228	1
bin	0.00246116	1
Bin1	-0.0448937	1
bip1	0.0417235	1
bip2	-0.177146	0.945352
Bka	-0.0771688	1
blanks	0.257459	1
Blimp-1	-0.00375128	1
Blm	0.0450975	1
Blos1	-0.0685397	1
Blos2	-0.0341394	1
Blos3	0.0324585	1
Blos4	-0.127441	1
blot	-0.0112248	1
blow	0.0390218	1
blp	0.110047	1
blw	-0.0331645	1
bma	-0.00553225	1
Bmcp	-0.184934	1
bmm	-0.444008	1
bnb	-0.0534727	1
bnk	0	1
bnl	-0.0611895	1
BobA	0	1
boca	-0.183937	1
bocks	-0.0956777	1
BOD1	-0.0158655	1
boi	-0.00914587	1
BomBc1	0.00243664	1
BomBc2	-0.020177	1
BomBc3	0.00646955	1
BomS1	0.0327826	1
BomS2	-0.0185511	1
BomS3	-0.0234824	1
BomS4	-0.0447425	1
BomS5	-0.00305829	1
BomS6	-0.0196256	1
BomT1	0.00086847	1
BomT2	-0.0390765	1
BomT3	0.00910795	1
bon	-0.222915	0.0354856
bonsai	0.0127236	1
Boot	0.05252	1
bor	0.278496	0.683906
bora	0.0549896	1
BORCS5	0.114965	1
BORCS6	0.0811617	1
borr	0.00904943	1
boss	-0.00477268	1
botv	-0.0652497	1
bou	0.0281406	1
bowl	0.048708	1
BoYb	0.00874173	1
br	0.146754	1
Br140	-0.078575	1
brat	-0.212641	1
Brca2	-0.0783684	1
Brd	-0.00766764	1
Brd8	0.109392	1
Bre1	-0.0717872	1
Brf	-0.0239956	1
brk	-0.0695328	1
brm	-0.0905953	1
Brms1	0.0212996	1
brn	0.00944093	1
Bro	-0.0103821	1
brp	0.00263474	1
bru2	0.0871271	1
bru3	0.0169797	1
Bruce	-0.335119	0.0712069
brun	-0.0903316	1
brv1	0.00509146	1
brv2	0.0161891	1
brv3	0.0567644	0.147665
BRWD3	-0.181046	1
brwl	-0.0358501	1
bs	-0.0301863	1
bsf	-0.0838709	1
Bsg	-0.205238	1
Bsg25A	-0.00359506	1
Bsg25D	-0.0722545	1
bsh	0.000302377	1
bsk	-0.160403	1
bt	-0.0100281	1
BTBD9	0.0734776	1
BtbVII	-0.20126	1
btd	-0.00623098	1
BthD	-0.00186169	1
Btk29A	0.0196527	1
btl	0.0172311	1
btn	0.00582295	1
Btnd	-0.00484198	1
btsz	0.112915	0.609426
btv	0.0130798	1
btz	-0.0580736	1
Bub1	-0.155003	1
Bub3	0.00572438	1
BubR1	-0.192429	1
Buffy	0.00958428	1
bug	-0.000358219	1
Bug22	0.239618	0.0004285
BuGZ	-0.101636	1
bun	-0.158537	1
bur	-0.197957	1
Burs	0	1
bves	-0.0963609	1
bw	-0.0233837	1
bwa	0.175259	0.0017142
Bx	-0.0763437	1
Bx42	-0.0171721	1
by	-0.0204944	1
byn	0	1
bys	-0.0122275	1
c(2)M	-0.033668	1
c(3)G	0.057464	1
c11.1	-0.0628966	1
c12.1	0.0644743	1
c12.2	-0.025106	1
C15	0.0137811	1
C1GalTA	-0.131668	1
C3G	-0.0282904	1
C901	0	1
ca	-0.105123	1
Ca-alpha1D	0.0274976	1
Ca-alpha1T	-0.0515007	1
Ca-beta	-0.0260776	1
Ca-Ma2d	0.026331	1
CaBP1	-0.063601	1
cac	-0.0999301	1
cact	-0.191801	1
cactin	0.000261454	1
cad	0.126142	2.40375e-10
Cad74A	0.00360031	1
Cad86C	-0.0130776	1
Cad87A	-0.11914	1
Cad88C	-0.0146469	1
Cad89D	0.00835865	1
Cad96Ca	-0.0225304	1
Cad96Cb	0.00053764	1
Cad99C	-0.00576785	1
CadN	-0.0552348	1
CadN2	0.0962472	0.185578
Cadps	-0.187395	1
Caf1-105	-0.0179116	1
Caf1-180	-0.0915797	1
Caf1-55	-0.207442	1
cag	0.00606262	1
CAH1	0.000876003	1
CAH14	0.103957	4.05238e-08
CAH16	0	1
CAH2	0.0180787	1
CAH3	-0.115677	1
CAH5	0	1
CAH6	0.00432262	1
CAH7	-0.000467013	1
CAH8	0.00432062	1
CAH9	-0.0156779	1
CAHbeta	-0.00844603	1
cal1	-0.0110909	1
CalpA	-0.0594906	1
CalpB	-0.051064	1
CalpC	0.01505	1
Calr	-0.0301721	1
Cals	-0.261366	0.0365617
Calx	0.115879	3.39928e-08
calypso	-0.0491588	1
Cam	0.109825	1
CaMKI	-0.212473	0.0600179
Camp	-0.0374154	1
Camta	-0.0473221	1
can	0.0303854	1
cana	0.0164743	1
CanA-14F	-0.160317	1
CanA1	0.00520413	1
CanB	0.0433522	1
CanB2	0.282	4.24523e-07
Cand1	-0.0213916	1
CAP	0.0174889	1
Cap-D2	-0.109372	1
Cap-D3	-0.0311714	1
Cap-G	0.0466375	1
Cap-H2	-0.0398587	1
Capa	0	1
CapaR	-0.00328366	1
caps	-0.000666023	1
capt	-0.10915	1
car	-0.0350188	1
CARPA	-0.00932774	1
CARPB	0.00762516	1
CarT	0.00477846	1
cas	0.000360109	1
CASK	-0.18163	1
casp	-0.0679201	1
Cat	0.0620071	1
cathD	0.103556	1
cato	0	1
Catsup	0.0654388	1
caup	0.0024317	1
cav	-0.0736137	1
caz	-0.119129	1
cbc	-0.0443375	1
Cbl	-0.046193	1
CBP	0.0132953	1
Cbp20	0.286715	3.47939e-05
Cbp53E	0.0257406	1
Cbp80	-0.0592803	1
Cbs	-0.0172123	1
cbs	0.0681593	1
cbt	-0.00816679	1
Cby	0.039234	1
Cc2d2a	-0.0170829	1
CCAP	0.0264315	1
CCAP-R	0.00333187	1
CCDC151	0	1
CCDC53	0.108345	0.00302441
Ccdc58	0.000226691	1
Ccdc85	0.0117751	1
CCHa1	0.0296673	1
CCHa1-R	-0.00907669	1
CCHa2	-0.00899981	1
CCHa2-R	0.00412167	1
Cchl	0.250395	0.0961237
CCKLR-17D1	0.00162914	1
CCKLR-17D3	0.00310663	1
Ccm3	0.130163	1
Ccn	0.0103867	1
Ccp84Aa	0	1
Ccp84Ab	0	1
Ccp84Ac	0	1
Ccp84Ad	0.00162396	1
Ccp84Ae	-0.000232917	1
Ccp84Af	0	1
Ccp84Ag	-0.00660093	1
Ccs	-0.08246	1
CCT1	-0.0762399	1
CCT2	-0.179156	1
CCT3	-0.138756	1
CCT4	-0.203264	1
CCT5	-0.0858313	1
CCT6	-0.117377	1
CCT7	-0.143751	1
CCT8	-0.0753875	1
CCY	0.11548	3.97275e-06
Ccz1	0.0477411	1
cd	-0.0184621	1
CD98hc	0.0372854	1
Cda4	0.000533792	1
Cda5	0.00639171	1
Cda9	0	1
CDase	-0.0273293	1
Cdc16	-0.0787313	1
Cdc23	0.0702178	1
Cdc27	-0.0248051	1
Cdc2rk	0.00155336	1
Cdc37	0.238953	0.128078
Cdc42	-0.00886042	1
Cdc45	-0.0185427	1
Cdc5	-0.0783983	1
CDC50	-0.0571262	1
Cdc6	-0.0943002	1
Cdc7	0.0556953	1
Cdep	0.0337094	1
CdGAPr	0.0112441	1
cdi	-0.251459	0.28409
cDIP	-0.000538609	1
Cdk1	-0.0853648	1
Cdk12	-0.103349	1
Cdk2	0.0127176	1
CDK2AP1	-0.0077856	1
Cdk4	0.0407144	1
Cdk5	0.00320888	1
Cdk5alpha	0.0208484	1
Cdk7	0.00597796	1
Cdk8	-0.0995889	1
Cdk9	-0.102213	1
cdm	-0.135047	1
Cds	0.0489537	1
CecA1	0.028649	1
CecA2	-0.0540131	1
CecB	-0.0211711	1
CecC	-0.0521052	1
Ced-12	-0.0185872	1
ced-6	0.000744807	1
Cen	0.0404699	1
CenB1A	-0.0394554	1
CenG1A	-0.0867315	1
Cenp-C	-0.102418	1
Cep135	-0.0227906	1
cep290	-0.00309898	1
Cep89	0.0743964	1.09649e-05
cer	0.143924	1
Cerk	0.131498	0.209347
cert	-0.181163	1
cerv	0.0659212	1
Cf2	-0.0777565	1
Cfp1	-0.00518763	1
CG10000	0	1
CG10005	0.00357188	1
CG10011	-0.059986	1
CG10013	0.0252839	1
CG10019	-0.00965474	1
CG10026	0.0208585	1
CG10029	0	1
CG10031	0.00434202	1
CG10035	-0.00341221	1
CG10038	-0.0134273	1
CG10041	-0.00834894	1
CG10050	-0.0548785	1
CG10051	0.00308325	1
CG10053	0.135066	1
CG10055	0.082663	1
CG10062	0.0410199	1
CG10063	0.0468629	1
CG10068	-0.00116152	1
CG10073	0.00503288	1
CG10075	0.0635076	1
CG10077	-0.0515951	1
CG10081	0	1
CG10082	-0.149114	1
CG10086	0.00491449	1
CG10098	0.0220396	1
CG10104	0.0633402	4.0563e-06
CG10116	0	1
CG10132	-0.0122086	1
CG10137	-0.0152058	1
CG10139	-0.0535256	1
CG10140	0.000429959	1
CG10147	-0.0356349	1
CG10151	-0.113994	1
CG10154	-0.000606866	1
CG10163	0	1
CG10165	0.0186777	1
CG10166	0.0740188	1
CG10175	-0.00190677	1
CG10182	-0.00100632	1
CG10183	0	1
CG10184	0.0385488	1
CG10185	0.000300167	1
CG10189	0.0109871	1
CG10194	0.041503	1
CG10195	-0.049074	1
CG10205	0	1
CG10208	0.0398698	1
CG10209	-0.0527225	1
CG10211	0.0269385	1
CG10214	-0.000607158	1
CG10222	-0.0263136	1
CG10226	-0.00153885	1
CG10232	-0.00249358	1
CG10237	-0.00188827	1
CG1024	-0.0515932	1
CG10257	-0.0118521	1
CG10264	-0.00352921	1
CG10265	0.113099	1
CG10268	0.0133042	1
CG10274	-0.0864568	1
CG10280	0	1
CG10283	-0.0711736	1
CG10286	-0.0738381	1
CG10300	0	1
CG10301	-0.00122831	1
CG10311	0.0407741	1
CG10321	-0.0848695	1
CG10324	-0.17949	1
CG10336	0.0184118	1
CG10337	0.0410331	1
CG10338	-0.0231075	1
CG10339	0.00261354	1
CG10340	0.115283	1
CG10341	-0.0538969	1
CG10343	0.0549067	1
CG10344	0.07724	0.351612
CG10345	0.0316021	1
CG10347	0.0372435	1
CG10348	0.0680694	0.00946176
CG10352	0.0024212	1
CG10353	0.0503141	1
CG10357	-0.000395282	1
CG10359	-0.0295286	1
CG10361	0.0376627	1
CG10362	0	1
CG10366	0.0950187	1
CG10375	0.0194815	1
CG10376	-0.104343	1
CG10383	0.138562	1
CG10384	0.00275137	1
CG10395	-0.064158	1
CG10405	0.02087	1
CG10413	-0.00962606	1
CG10418	0.212894	0.0044647
CG10425	0.0699947	1
CG10428	-0.0162242	1
CG10431	-0.0253116	1
CG10433	0.0225479	1
CG10435	0.021503	1
CG10444	-0.0661878	1
CG10445	-0.206431	1
CG10459	0.0679141	0.0152401
CG10463	-0.127976	1
CG10465	0.00200975	1
CG10466	-0.0299284	1
CG10467	0.0117916	1
CG10469	0.00156679	1
CG10472	-0.0113115	1
CG10474	0.00100928	1
CG10477	0	1
CG10479	-0.00485094	1
CG10481	0.0170723	1
CG10483	0.224815	2.29167e-24
CG10486	0.00404705	1
CG10492	-0.045415	1
CG10494	-0.0132042	1
CG10495	0.0120508	1
CG10505	-0.00293425	1
CG10508	0.0399954	1
CG10512	-0.0254342	1
CG10513	-0.0285639	1
CG10514	-0.000783171	1
CG10516	-0.0590713	1
CG10527	0.071163	0.900667
CG10543	-0.157829	1
CG10550	-0.00303152	1
CG10553	0.000607655	1
CG10555	-0.0953021	1
CG10559	0.00114114	1
CG10560	0.00530534	1
CG10562	-0.000240851	1
CG10565	0.145107	1
CG10576	0.023094	1
CG10581	0.232491	2.94914e-11
CG10584	0.00451306	1
CG10587	0	1
CG10588	0.0893817	0.0001112
CG10591	-0.00980301	1
CG10597	0	1
CG10598	0	1
CG10602	0.0455072	1
CG10621	-0.019712	1
CG10623	0.122939	3.55593e-05
CG10628	0.0201941	1
CG10631	-0.0574658	1
CG10638	-0.144712	1
CG10646	-0.00547112	1
CG10650	0.0265477	1
CG10651	-0.000823108	1
CG10654	-0.011687	1
CG10657	-0.0479081	1
CG10660	0.0893365	0.00387251
CG10663	-0.00766295	1
CG10669	-0.0460703	1
CG10672	0.00973512	1
CG10674	0.13851	1
CG10680	-0.000823166	1
CG10681	0.0145274	1
CG10700	0.0200613	1
CG10702	-0.0144599	1
CG10710	-0.00850329	1
CG10713	-0.00379649	1
CG10725	0	1
CG10730	0.0306759	1
CG10737	-0.0262415	1
CG10738	-0.038717	1
CG1074	-0.0899137	1
CG10747	-0.0275688	1
CG10748	0.110293	7.68187e-06
CG10752	0.0779015	3.1452e-05
CG10764	0.0324505	1
CG1077	0.00758921	1
CG10778	-0.00464568	1
CG10793	0.083462	8.64313e-05
CG10795	-0.0327548	1
CG10799	-0.0122271	1
CG10801	0.0632408	2.95802e-05
CG10802	-0.00113168	1
CG10803	-0.217034	1
CG10804	0.00672602	1
CG10809	-0.0216676	1
CG10814	0.00357932	1
CG10853	0	1
CG10863	0.0951435	1
CG10864	-0.00292668	1
CG10866	0.00558696	1
CG10874	-0.0330987	1
CG10877	0.00353861	1
CG10887	0.137322	0.0312513
CG10898	-0.0261397	1
CG1090	0.000459367	1
CG10903	-0.00979957	1
CG10904	-0.0768153	1
CG10907	0.0524062	1
CG10909	0.0818314	0.00133587
CG10910	0.0198241	1
CG10911	-0.0189828	1
CG10912	-0.00117538	1
CG10914	-0.0323689	1
CG10916	0.0389935	1
CG1092	0.00603982	1
CG10927	-0.0125503	1
CG10931	0.127693	5.27652e-05
CG10932	-0.0109958	1
CG10936	-0.0568439	1
CG10939	0.080899	1
CG10943	-0.00153228	1
CG10948	-0.00313055	1
CG10949	-0.063153	1
CG10950	0.179112	1.11335e-14
CG10953	-0.00168608	1
CG10959	0.0580292	1
CG10960	-0.0176629	1
CG10962	0	1
CG10969	0.123571	8.94051e-08
CG10970	0.237348	2.09494e-16
CG10973	-0.0522662	1
CG10979	-0.0979338	1
CG10984	-0.0287366	1
CG10993	0.0711317	0.297383
CG10996	0.0873524	3.22383e-07
CG11000	0.0210847	1
CG11007	0.10253	1
CG11029	-0.00538312	1
CG1103	-0.0872832	1
CG11030	-0.107296	1
CG11034	0.00669956	1
CG11035	0.10152	0.0303035
CG11037	0.00583524	1
CG11041	0	1
CG11044	0.00326428	1
CG1105	0.0326428	1
CG11050	-0.064779	1
CG11060	0.0982994	3.30596e-06
CG11069	0.00832903	1
CG11070	-0.00180358	1
CG11073	0.0121679	1
CG11076	-0.172143	1
CG11077	0.0414786	1
CG11085	-0.0126085	1
CG11089	0.0072205	1
CG11095	-0.00427531	1
CG11099	0.012826	1
CG11103	-0.0452394	1
CG11109	-0.0535024	1
CG11110	0.18046	0.283071
CG11112	-0.00205514	1
CG11113	-0.0061641	1
CG11122	-0.130702	1
CG11123	-0.0948966	1
CG11127	-0.03611	1
CG1113	0.00133183	1
CG11131	-0.00268814	1
CG11134	0.0240821	1
CG11141	0.10234	1
CG11147	0.00175171	1
CG11149	0.0158229	1
CG11151	-0.0236149	1
CG11155	-0.0251457	1
CG11158	0.00444587	1
CG11159	0.00168784	1
CG1116	0.0584695	1
CG11162	0.00652311	1
CG11164	-0.00259535	1
CG11168	0.0056101	1
CG11170	-0.0391775	1
CG11178	-0.01946	1
CG11180	-0.128455	1
CG11191	0	1
CG11192	0	1
CG11200	-0.0451393	1
CG11211	0.00227661	1
CG11227	0.154138	6.21677e-13
CG11236	-0.000101976	1
CG1124	-0.0112147	1
CG11241	0.00285396	1
CG11247	-0.0965852	1
CG11248	-0.0361157	1
CG11249	0.0833787	5.76549e-07
CG11257	0.0160278	1
CG11262	0.162366	1.40736e-16
CG11263	0.010623	1
CG11267	-0.0306154	1
CG11269	0.147677	1.17978e-19
CG11275	0.0395274	1
CG11279	0.141276	0.907147
CG1129	-0.131238	1
CG11294	0.247467	5.87661e-17
CG11300	0	1
CG11307	0.0161867	1
CG11309	0.00862788	1
CG11313	0.00501162	1
CG11317	-0.00105804	1
CG11318	-0.000449809	1
CG11319	0.00248711	1
CG11322	0.0961872	2.82854e-08
CG11334	-0.0830938	1
CG11342	-0.0282773	1
CG11345	0	1
CG11349	0	1
CG11350	0	1
CG11353	0.0120988	1
CG11356	0	1
CG11357	-0.00274432	1
CG11360	-0.158442	1
CG11367	-0.0662565	1
CG11368	0.00539143	1
CG11370	0	1
CG11374	-0.00439781	1
CG11377	-0.0690078	1
CG11378	0.0222606	1
CG1138	0.238256	3.73484e-21
CG11380	-0.012012	1
CG11381	-0.00227967	1
CG11382	0.0143724	1
CG11384	0	1
CG1139	0.00744066	1
CG11391	0	1
CG11396	0.0884493	1
CG11398	-0.00851141	1
CG11399	-0.0381162	1
CG11400	0.00942324	1
CG11403	-0.0539085	1
CG11406	-0.0085254	1
CG11407	-0.0023093	1
CG11409	0.023356	1
CG11413	-0.00845293	1
CG11414	-0.070947	1
CG11417	-0.0317103	1
CG1142	-0.114783	1
CG11425	0	1
CG11426	0.0049475	1
CG1143	-0.0330633	1
CG11436	-0.0614666	1
CG11437	0.0105773	1
CG11438	0.079391	5.91777e-06
CG11444	0.21968	0.0177231
CG11447	-0.0465835	1
CG11449	0	1
CG11453	0.00118478	1
CG11454	0.108022	1
CG11456	-0.0289018	1
CG11458	0	1
CG11459	-0.000512247	1
CG11470	-0.0023595	1
CG11474	0.106351	1
CG11475	0.160719	2.8675e-17
CG11498	-0.000634574	1
CG11504	0.0204563	1
CG11523	-0.0675833	1
CG11529	-0.00144269	1
CG11537	0.229907	0.992158
CG11539	0.0728465	1
CG11550	0	1
CG11555	-0.0510026	1
CG11560	-0.0316661	1
CG11563	-0.060993	1
CG11570	0	1
CG11581	0	1
CG11583	-0.0926687	1
CG11584	0	1
CG11585	0	1
CG11586	0.194359	0.713043
CG11590	0.0912148	1
CG11593	-0.0762288	1
CG11594	0.0800495	0.000133099
CG11596	0.00305221	1
CG11597	0.142124	2.195e-05
CG11598	-0.0133455	1
CG11600	-0.00128019	1
CG11601	0.005707	1
CG11608	-0.00187543	1
CG1161	0.0267857	1
CG11617	0.028456	1
CG11619	-0.0027473	1
CG11626	-0.000628385	1
CG11629	0.0810253	0.000161315
CG11630	0.117653	6.02095e-12
CG11634	0.246271	6.00938e-21
CG11638	-0.0042739	1
CG11655	-0.0100348	1
CG11658	-0.106933	1
CG11659	-0.00268738	1
CG11664	0	1
CG11668	0.000249345	1
CG11670	0.00403968	1
CG11672	0	1
CG11674	0.0056364	1
CG11679	0.00189346	1
CG11686	-0.0555909	1
CG11693	-0.000354321	1
CG11694	0.239822	6.71792e-24
CG11695	0.00266794	1
CG11696	-0.0247834	1
CG11698	0.119348	3.16099e-09
CG11699	0.0375527	1
CG11700	0.0625474	1
CG11710	-0.00132616	1
CG11714	0	1
CG1172	0.0411891	1
CG11723	-0.014221	1
CG11737	-0.0459352	1
CG11741	0	1
CG11752	0.0198079	1
CG11753	0.0913245	1
CG11755	0.021172	1
CG11760	-0.00210103	1
CG11768	-0.000172735	1
CG11771	0.0601339	1
CG11777	-0.0618725	1
CG11779	0.072061	1
CG11786	-0.00300885	1
CG11788	-0.0105603	1
CG11790	0.188851	1
CG11791	-0.0743852	1
CG11807	0.0758554	1
CG11808	-0.0133849	1
CG11811	-0.0617618	1
CG11815	0.222865	1.1473e-19
CG11816	0.0270231	1
CG11825	-0.00213287	1
CG11828	0.00154888	1
CG11835	0.0406794	1
CG11836	-0.00665045	1
CG11837	-0.187374	1
CG11839	-0.00557479	1
CG11841	-0.00627226	1
CG11842	-0.00978862	1
CG11843	0.000106876	1
CG11852	-0.00554242	1
CG11854	-0.00884081	1
CG11857	0.111156	1
CG11858	0.0627533	1
CG11865	0	1
CG11873	-0.193875	1
CG11878	0	1
CG11882	0.00717164	1
CG11883	-0.119453	0.275213
CG11892	-0.00326505	1
CG11893	-0.000712212	1
CG11898	0.00096632	1
CG11899	0.0411954	1
CG11902	-0.0247008	1
CG11905	-0.00345862	1
CG11906	-0.0438463	1
CG11911	0.0162357	1
CG11912	0.00455225	1
CG11920	-0.139443	1
CG11927	0.0374713	1
CG11929	0.180349	1
CG11951	-0.00886696	1
CG11961	0.0022015	1
CG11964	-0.153696	1
CG11970	-0.0549371	1
CG11975	-0.0787727	1
CG11977	0.00333031	1
CG11980	0.00357811	1
CG11983	0.202258	0.000202817
CG11986	0.0132133	1
CG11997	-0.00123027	1
CG11999	0.0686355	1
CG12003	0.00164185	1
CG12004	-0.000904368	1
CG12007	-0.0309758	1
CG12009	-0.000481453	1
CG12010	-0.0510249	1
CG12011	-0.00218998	1
CG12012	-0.0311681	1
CG12017	0.0539821	0.141707
CG12024	-0.0290308	1
CG12025	0.0413847	1
CG12038	0.203458	1
CG12054	-0.0454237	1
CG12056	0.059655	1
CG12057	0.00789251	1
CG12061	0.0861652	0.000584263
CG12065	-0.0312827	1
CG12071	-0.0138172	1
CG12075	-0.0122711	1
CG12078	0.176813	2.91592e-14
CG1208	0.00914128	1
CG12081	0.103922	1
CG12084	-0.0966689	1
CG12091	0.0386053	1
CG12093	0.0239723	1
CG12096	0.00893594	1
CG12099	-0.0106496	1
CG12104	0.0956561	1
CG12105	0.000143715	1
CG12106	-0.0375936	1
CG12107	0.203684	0.00358017
CG12111	0.132909	0.00214057
CG12112	-0.0135779	1
CG12115	0.00936456	1
CG12116	-0.0348551	1
CG12121	-0.127784	1
CG12123	0.208657	4.42013e-08
CG12128	-0.0095317	1
CG12129	0.0496259	1
CG1213	-0.00239559	1
CG12133	0.00233322	1
CG12134	-0.0294276	1
CG12155	-0.00222162	1
CG12158	0	1
CG12159	0.0918958	1
CG12163	-0.0308414	1
CG12164	-0.00215896	1
CG12170	0.0359689	1
CG12171	0.00877853	1
CG12173	0.146046	1
CG12177	0.0363786	1
CG12179	0.150358	0.208253
CG1218	-0.00448765	1
CG12182	0.000589091	1
CG12184	0.194576	9.7723e-13
CG12194	0.00991618	1
CG12204	0.113487	1
CG12206	0.0305358	1
CG12213	-0.181451	1
CG12219	-0.024667	1
CG12224	-0.0138045	1
CG12231	0.0882949	0.000844671
CG12236	-0.0666486	1
CG12237	0.12943	1
CG12239	-0.000603688	1
CG12241	0.0436795	1
CG12253	-0.0111488	1
CG12256	0.00188467	1
CG12259	-0.0780427	1
CG12267	-0.0309803	1
CG12268	-0.00778358	1
CG1227	-0.0677687	1
CG12278	0	1
CG12279	0.179305	0.802416
CG12288	-0.206435	1
CG12289	0.222766	4.46789e-18
CG12290	-0.0112943	1
CG12299	-0.128486	1
CG12301	-0.142714	1
CG1231	0.0058085	1
CG12310	0.00437361	1
CG12316	-0.0947951	1
CG12320	0.0186439	1
CG12325	-0.102317	1
CG1233	-0.00105441	1
CG12338	-0.00570909	1
CG1234	-0.0750423	1
CG12341	-0.00557158	1
[truncated: 12,565 more rows]

## Sheet: Figure S3B
TRiP.JF01482	TRiP.JF02520	TRiP.HMS01611	TRiP.HMS01010	TRiP.HMC05166
45.7143	44.2623	56.4103	52.7778	54.1667
55.5556	51.6667	61.6667	28.5714	55.1724
9.67742	56.3636	35.2941	43.4783	53.7037
23.6842	61.1111	51.6667		50
43.9024		23.8095
43.75

## Sheet: Figure S4C
Starved, Day 0	Starved, Day 21	Starved, Day 28	Fed, Day 0	Fed, Day 21	Fed, Day 28
12	5	8	11	8	7
16	4	10	11	8	7
12	4	7	11	9	8
11	4	4	9	8	6
14	6	6	14	7	4
9	6	9	8	10	5
8	7	10	5	6	9
11	5	4	8	9	6
10	5	8	5	12	3
7	8	11	16	4	9
12	3	5	10	9	7
14	6	9	16	11	11
14	7	9	15	11	4
12	2	6	11	8	8
13	5	12	14	7	13

## Sheet: Figure S4D
Condition	R2 positive GSCs	Total GSCs
Starved, Day 0	28	75
Starved, Day 21	5	105
Starved, Day 28	10	128
Fed, Day 0	36	85
Fed, Day 21	29	99
Fed, Day 28	42	150

[truncated: 3 more sheets: Figure S5A, Figure S6B, Figure S6C]
